# Supplementary material for: Global warming not so harmful for all plants - response of holomycotrophic orchid species for the future climate change
Source: Sci Rep. 2017 Oct 5;7:12704. doi: 10.1038/s41598-017-13088-7 (PMC5629220; doi:10.1038/s41598-017-13088-7)
Supplement: Supplementary file 2 — Supplementary Dataset S1 [file 41598_2017_13088_MOESM2_ESM.xls]

## Sheet: Arkusz1
Species	Country	Location	Collection data	Reference	Y_lat	X_long
Auxopus macranthus	Cameroon	SouthWest. Ndian. About 5.3 km from Mana footbridge on chimp trail. Southern Korup National Park, Mundemba. Primary lowland forest.	Sainge 922	W3TROPICOS	4.16667	9.23333
Auxopus macranthus	Gabon	Moyen-Ogooue. Mabounié, à 45 km au sud-ouest de Lambaréné, près de la rivère Ngounié. Forêt inondable des berges de la Ngounié.	Ehoarn Bidault, Christelle Nyangala & Jean Noel Boussiengui 981	MO	-0.813333	10.4958
Auxopus macranthus	Gabon	Moyen-Ogooue. Zone de Mabounié, à 45 km au sud-ouest de Lambaréné, rive nord de la rivière Ngounié, sur les berges de la Mabounié. Forêt inondable.	Ehoarn Bidault, Bonaventure Sonké, Eric Akouangou, Davy Ikabanga & Jean Noel Boussiengui 1032	W3TROPICOS	-0.783889	10.4914
Auxopus macranthus	Gabon	Moyen-Ogooue. Zone de Mabounié, à 45 km au sud-ouest de Lambaréné, rive sud de la rivière Ngounié. Forêt inondable.	Ehoarn Bidault, Bonaventure Sonké, Eric Akouangou, Davy Ikabanga & Jean Noel Boussiengui 1037	W3TROPICOS	-0.782778	10.4767
Auxopus macranthus	Guinea	Nzerekore. Lola. Guinée Forestière. Les Monts Nimba, concession minière SMFG. Vallée du Gba, fond de vallée. Forêt de moyenne altitude à Parinari.	Ehoarn Bidault, Moussa Diabate & Cyrille Mas 248	MO	7.67417	-0.394722
Auxopus macranthus	Ghana	Gold Coast. Kabu Hill, Suhun	R.West-Sikkim s.n.	MNHN	6.03333	-0.45
Auxopus macranthus	Ghana	Gold Coast. 8 miles from Wenecki on Chiroa road, in cacao farm	Adams 3187	MNHN	5.45	-0.966667
Auxopus macranthus	Cameroon	Chutes du Ntem près de sa dérivation sur la Bongola, 40 Km ESE Campo	Letouzey 15337	MNHN	2.31667	9.85
Auxopus macranthus	Cameroon	Colline Nkolomeyan sur piste Biwong Boulou-Koungoulou Ngoe, 25 Km ESE Ebolowa, Forêt +- dégradée à Monopetalanthus sp RL 9846, Diospyros spp, Mapania sp, avec Raphia regalis	Letouzey 9841	MNHN	3.03333	13.8167
Auxopus macranthus	Nigeria	Benin Okomu Forest Reserve, Compartment No. 70	Brenan, J.P.M.; Jones, E.W 8777	K	6.33333	5.26667
Auxopus macranthus	Cameroon	Nkolomeyan slope, road Biwong Boulou-Koungouloungae, 25 km ESE Ebolowa	Letouzey 9841	P	3.03333	13.8167
Auxopus macranthus	Cameroon	Chutes du Ntem, Bongola, 40 km ESE Campo.	Letouzey 15337	P	2.31667	9.85
Auxopus macranthus	The Dempocratic Republic of Congo	Kasai. Riv. Sankuru	Luja 27	BR	-6.15	23.6
Auxopus macranthus	Nigeria	Prov. Benin. Okomu Forest Res.	Brenan & Jones 8777	K	6.41667	5.46667
Cephalanthera austiniae	USA	California. Butte	Mary Susan Taylor 4746	MO	39.65	-121.567
Cephalanthera austiniae	USA	California. Butte	Lowell Ahart & Peter Ahart 4709	MO	39.65	-121.567
Cephalanthera austiniae	USA	California. Del Norte,Lone Mountain Illinois Valley; Hwy 199 N from Crescent City to Ore. border, L on Arrowhead Dr.	Hrusa, G.F. 185	UMO	42.05	-123.75
Cephalanthera austiniae	USA	California. Del Norte,Dunn Creek, E. Fork Illinois R. Siskiyou Mts., E. Fork Illinois R., Dunn Creek	W. L. Jepson, 18527 513	AMES	41.9976	-123.624
Cephalanthera austiniae	USA	California. Del Norte, Near Wounded Knee Mtn, above FS rd 18N08	M. R. Mesler, L. Sloan, I. Zacher 48421	F	41.8902	-135.497
Cephalanthera austiniae	USA	California. Siskiyou, Kelly Lake area Kelly lake North of Happy Camp	Menno Boomsluiter 50198	F	41.9143	-123.523
Cephalanthera austiniae	USA	California. Siskiyou, Cook and Green Pass	Jeff Greenhouse 820	AMES	41.9421	-123.147
Cephalanthera austiniae	USA	California. Siskiyou County: 1.25 mile south of Haypress Meadows, beside trail to Camp 4, Marble Mountain Wilderness Area	John M. Tucker, D. V. Hemphill, 4333 46762	AMES	41.4882	-123.403
Cephalanthera austiniae	USA	California. Del Norte, Forks of Blue Trail, 1-2 mi. from jeep road, near Flint Valley	B. Reinhardt, 247 4648	MO	41.5501	-123.714
Cephalanthera austiniae	USA	California. Siskiyou, Marble Mountains - Marble Valley Tr	Jeff Greenhouse 1097	MO	41.197	-123.197
Cephalanthera austiniae	USA	California. Humboldt, Fish Lake	Rudolf W. Becking 14436	GBH, MO	41.2638	-123.683
Cephalanthera austiniae	USA	California. Humbolt,Near Hopkins Butte, close to the town of Orleans	T. Jimerson, J. Pageau, 529 52	MO	41.2156	-123.616
Cephalanthera austiniae	USA	California. Sikiyou, Ridges E of the Little N Fork Trail	J. O. Sawyer, K. T. Stillman, 2812 204	UMO	41.3289	-123.178
Cephalanthera austiniae	USA	California. Sikisyou, Highland Mine	Geo. D. Butler, 882 76104	MO	41.3443	-123.01
Cephalanthera austiniae	USA	California. Sikiyou,Along road near Horse Range Creek.	J. O. Sawyer, 1175 2502	MO	41.3377	-122.933
Cephalanthera austiniae	USA	California. Trinity, head Grizzly Creek	Annie M. Alexander and L. Kellogg, 260 4690	MO	41.0373	-123.059
Cephalanthera austiniae	USA	California. Trinity, Carrville	E. C. Van Dyke, s.n. 2361	MO	41.0649	-122.704
Cephalanthera austiniae	USA	California. Trinity, on Hardscrabble Creek near Coffee Creek; Salmon Mts., Hardscrabble Creek	H. M. Hall, 8687 1872	MO	41.129	-122.887
Cephalanthera austiniae	USA	California. Siskyou,Mountain Meadow Ranch, Big Flat, near Trinity Center; Trinity Alps	D. Myrick, 2061 45	IBE, MISS, MO, UNA, USMS	41.076	-122.939
Cephalanthera austiniae	USA	California. Humboldt, Box Camp, Trinity Summit Trail	P. E. Goddard, 122 78-774	MO	41.0882	-123.536
Cephalanthera austiniae	USA	California. Triniti, Trinity Summit	Mrs. M. H. Manning, 16 1373	ASC	41.0767	-123.464
Cephalanthera austiniae	USA	California. Humboldt, Trinity Summit near Corral Prairie; Trinity Summit	Joseph P. Tracy, 10734 2580	ASC, MO	41.061	-123.494
Cephalanthera austiniae	USA	California. Humboldt, Near Bell Swamps	Gail Newton, 1600 2584	ASC	41.0253	-123.463
Cephalanthera austiniae	USA	California. Humboldt, Near Bell Swamps	Gail Newton, 1627 558	MO	41.005	-123.467
Cephalanthera austiniae	USA	California. Humboldt, 3.5 mi S of Rte 299 -- Titlow Hill Rd (FS 1)	Brian and Eileen Keelan 3080	MO	40.8654	-123.741
Cephalanthera austiniae	USA	California. Trinity, Bear Creek trail, e of Canyon Creek trail, ca. 12.1 mi n of Junction City on Hwy 299	M. S. Taylor, 3140 3804	MO	40.888	-123.024
Cephalanthera austiniae	USA	California. Siskiyou, near Upton (Mt.Shasta); Sierra Nevada Mts., Mt. Shasta	H. M. Hall and E. B. Babcock, 4079 s.n.	UMO	41.3412	-122.346
Cephalanthera austiniae	USA	California. Siskiyou, Mt. Shasta City	V. Holt UMO 51672	UMO	41.3128	-122.309
Cephalanthera austiniae	USA	California. Siskiyou, near Bear Springs Mt. Shasta	Wm. Bridge Cooke, 15226 4828	MO	41.3062	-122.232
Cephalanthera austiniae	USA	California. Siskiyou, along Castle Lake rd.	Wm. Bridge Cooke, 15080 4719	MO	41.2558	-122.373
Cephalanthera austiniae	USA	California. Siskiyou, N side of Castle Lake Rd (39N24)., 0.9 mi. W of its jct. with FS 40N26, at SE side of Lake Siskiyou	M. S. Taylor, 3087 20794	UMO	41.2274	-122.382
Cephalanthera austiniae	USA	California. Siskiyou, On n side of Castle Lake Rd (39N24), ca. 0.9 mi w of its jct with 40N26 at se side of Lake Siskiyou, w of Mt. Shasta City	M. S. Taylor, 3087 2943	MO	41.2725	-122.339
Cephalanthera austiniae	USA	California. Shasta, Castle Crags SP	Stuart et al.. 3106	MO	41.1575	-122.312
Cephalanthera austiniae	USA	California. Shasta, Castella	Miss Donna Silvey 2924	MO	41.1386	-122.317
Cephalanthera austiniae	USA	California. Shasta, Mi 3.6, FR 38N53 -- Shasta-Trinity NF	Brian and Eileen Keelan 3847	UMO	41.1211	-122.083
Cephalanthera austiniae	USA	California. Modoc, Modoc NF From 2007 MDF	Cheryl Beyer 5491	UMO	41.5579	-120.575
Cephalanthera austiniae	USA	California. Humboldt, Prairie Creek Redwoods SP	Olive et al. UMO 84971	UMO	41.4038	-124.038
Cephalanthera austiniae	USA	California. Humboldt, Near Whiting Ridge	M. A. Baker, 2932 23472	UMO	40.6664	-123.636
Cephalanthera austiniae	USA	California. Humboldt, South Fork Mtn. FS 1, 11.8 miles north of intersection with 4N12, just north of mile marker 34.	M. Mesler, 812 UMO 178657	UMO	40.6751	-123.601
Cephalanthera austiniae	USA	California. Humboldt, Near Whiting Ridge. Close to town of Hyampom	T. Jimerson, J. Pageau, 708 UMO 22215	UMO	40.6584	-123.641
Cephalanthera austiniae	USA	California. Humboldt, Near Deadman Ridge	Gail Newton, 1525 UMO 22216	UMO	40.7047	-123.636
Cephalanthera austiniae	USA	California. Humboldt, Near Board Camp Mountain, close to the town of Willow Creek	Griswold, Butler, 6239 s.n.	UMO	40.7009	-123.72
Cephalanthera austiniae	USA	California. Humboldt, Kneeland	Chesnut and Drew s.n.	UMO	40.7612	-123.995
Cephalanthera austiniae	USA	California. Frenso, Snow Creek near Huntington Lake; Snow Creek	Adele Lewis Grant, 1069 25817	MO	37.2403	-119.199
Cephalanthera austiniae	USA	California. Mariposa, MARIPOSA GROVE OF BIG TREES	Mary V. Hood 24105	MO	37.5146	-119.6
Cephalanthera austiniae	USA	California. Mariposa,328 SOUTH ENTRANCE STATION	Brent Johnson, Alison Lingane, Kat Maruoka 1556	UMO	37.5054	-119.636
Cephalanthera austiniae	USA	California. Mariposa	George Henry Grinnell, s.n. 42779	UMO	37.603	-119.906
Cephalanthera austiniae	USA	California. Mariposa, Gentry R.S., Yosemite Park	C. Epling, William Robison, s.n RK93WYO-6-2	UMO	37.7413	-119.704
Cephalanthera austiniae	USA	California. Mariposa, Little Yosemite Valley Yosemite Nat'l Park, Little Yosemite Valley	H. M. Hall, 9045 551	IBE	37.7311	-119.503
Cephalanthera austiniae	USA	California. Tuolumne,YOSE.98K19 From State Hwy. 120, take Cherry Lake Rd. (USFS 1N07) ~ 5km past Cherry Creek bridge. Plot is on right side of road, just short of telephone lines overcrossing, in a stand of old-growth sugar pines.	Klohr (O), Roberts (R) 514	IBE	37.9233	-119.951
Cephalanthera austiniae	USA	California. Tuolumne, Off of Forest Rte. 1N04 before Clavey River	S. Mcflurry 18749	MO	37.9839	-120.136
Cephalanthera austiniae	USA	California. Tuolumne, Columbia, Yankee Hill	A. L. Grant, 1224 12600	IBE	38.042	-120.361
Cephalanthera austiniae	USA	California. Tuolumne, Long Barn	R. F. Hoover, 2490 7635	MO	38.0931	-120.133
Cephalanthera austiniae	USA	California. Tuolumne, Strawberry rd. sta. Strawberry	W. L. Jepson, 6467 80-128A	MO	38.1983	-120.008
Cephalanthera austiniae	USA	California. Tuolumne, near Cow Creek R.S.; Stanislaus Nat'l Forest, Big Trees Quad.	H. S. Yates, 5339 1374	ASC	38.2253	-120.001
Cephalanthera austiniae	USA	California. Tuolumne, Calaveras Big Trees SP	Walfoort and Hunt 2583	ASC	38.2603	-120.27
Cephalanthera austiniae	USA	California. Calaveras, near Hermit Springs (Blue Creek (tributary of N. Fork Mokelumne R.)); Blue Creek (tributary of N. Fork Mokelumne R.)	H. L. Mason, 5700 11301	UMO	38.438	-120.261
Cephalanthera austiniae	USA	California. El Dorado, Pipi Rd. - at Sopiago Creek	Jeff Greenhouse 24773	UMO	38.5466	-120.453
Cephalanthera austiniae	USA	California. El Dorado, Lake Tahoe Basin	cnps tahoe - general 21159	IBE, MO	38.0362	-120.092
Cephalanthera austiniae	USA	California. El Dorado, ca. 3 mi. e. Camino (along bank N. Fork Webber Creek); N. Fork Webber Creek	G. Thomas Robbins, 1746 13402	MO	38.7463	-120.622
Cephalanthera austiniae	USA	California. Lake, n.w. side Snow Mt. (Middle Fork Stoney Creek); Middle Fork Stoney Creek	L. R. Heckard and J. C. Hickman, 5975 7278	IBE	39.4006	-122.805
Cephalanthera austiniae	USA	California. Lake, Whispering Pines Resort	unknown, 2253b 21144	IBE, MO	38.8141	-122.711
Cephalanthera austiniae	USA	California. San Mateo, Butano SP	DPR Staff 4591	UMO	37.2104	-122.309
Cephalanthera austiniae	USA	California. Sata Cruz, Henry Cowell Redwoods SP	DPR Staff 4018		37.0502	-122.086
Cephalanthera austiniae	USA	California. Monterey, Pfeiffer Big Sur SP	Martin and Roye 20870	UMO	36.2481	-121.775
Cephalanthera austiniae	USA	California. Monterey	Jim Pittman et al. s.n.	UMO	36.055	-121.48
Cephalanthera austiniae	USA	California. Butte, Southeast of Cold Creek, about 2 miles (air) southwest of Bald Mountain, about 9 miles by road from Stirling City, or about 2 miles (air) northeast of Stirling City	Lowell Ahart, 7747 5692	MO	39.9278	-121.502
Cephalanthera austiniae	USA	California. Plumas	David popp 67501	F	39.8877	-120.866
Cephalanthera austiniae	USA	California. Yuba, near Camptonville	H. Dearing, M. Dearing, 3503 94-28	MO	39.452	-121.046
Cephalanthera austiniae	USA	California. Sonoma, project site Annapolis	2685	MO	38.7154	-123.344
Cephalanthera austiniae	USA	California. Mendocino, Piper Ranch, off Mountain View Rd. (N of Pt Arena), 11.7 mi. E of Hwy 1, near Birch Cr., several miles NW of ranch buildings.	Christopher Davidson, 5901 69605	F	38.9719	-123.543
Cephalanthera austiniae	USA	California. Pumas, Service road from the south park boundary into Terminal Geyser, ca. 2.5 miles (air) southeast of Drakesbad. Lassen Volcanic National Park	Vernon H. Oswald, 4807 s.n.	UMO	40.4144	-121.38
Cephalanthera austiniae	USA	California. Trinity, Corral Gulch Rd. (Forest Rd. 30N02) 0.6 mi E of the bridge at Deer Lick Springs Campground, NW of Platina	V. H. Oswald, Lowell Ahart, Robin Ondricek-Fallscheer, 7940 1640	UMO	40.4717	-122.919
Corallorhiza wisteriana	USA	Alabama. Henry	John R. MacDonald 5147	F, MO	31.5028	-85.2528
Corallorhiza wisteriana	USA	Arizona. Apache	James S. Miller & et al. 1174	MO	35.0833	-109.45
Corallorhiza wisteriana	USA	Arizona. Cochise	George Yatskievych & L.J. Toolin 4833	MO	32.0694	-109.817
Corallorhiza wisteriana	USA	Arizona. Coconino	Jon Ricketson & Janet Grant 10635	MO	36.0833	-112.133
Corallorhiza wisteriana	USA	Arizona. Coconino	Jon Ricketson 26968	UMO	36.0833	-112.133
Corallorhiza wisteriana	USA	Arizona. Greenlee	Elinor Lehto, Lyle A. McGill, Thomas H. Nash, III & Donald J. Pinkava 48603	UMO	33.45	-109.45
Corallorhiza wisteriana	USA	Arkansas. Washington	Ernest J. Palmer 17436	UMO	35.9667	-94.2333
Corallorhiza wisteriana	USA	Florida. Gadsden	Sidney T. McDaniel 21083	UMO	30.6806	-84.6278
Corallorhiza wisteriana	USA	Florida. Suwannee	J. Richard Abbott & Herring, Brenda J. 1914	MO	30.04	-83.0067
Corallorhiza wisteriana	USA	Florida. Wakulla	Sidney T. McDaniel 5811	MO	30.1667	-84.3333
Corallorhiza wisteriana	USA	Georgia. Decatur	Sidney T. McDaniel s. n.	MO	30.85	-84.5833
Corallorhiza wisteriana	USA	Idaho. Caribou	Noel H. Holmgren & Vernon M. Marttala 1302	MO	42.8556	-111.678
Corallorhiza wisteriana	USA	Illinois. Jersey	John Pruski & Rosa Ortiz 21361	MO	38.9944	-90.5108
Corallorhiza wisteriana	USA	Kansas. Cherokee	Ernest J. Palmer 26968	MO	37.1667	-94.85
Corallorhiza wisteriana	USA	Missouri.	MOON 27636	MO	0	0
Corallorhiza wisteriana	USA	Missouri. Atchison	Bill Summers 10579	MO	40.4761	-95.5864
Corallorhiza wisteriana	USA	Missouri. Barry	Julian A. Steyermark 67845	MO	36.5414	-93.5925
Corallorhiza wisteriana	USA	Missouri. Barry	George Yatskievych 1267	MO	36.6631	-93.8561
Corallorhiza wisteriana	USA	Missouri. Barry	Tim E. Smith 26962	UMO	36.595	-94.0019
Corallorhiza wisteriana	USA	Missouri. Bollinger	Julian A. Steyermark 26962a-X	UMO	37.365	-90.06
Corallorhiza wisteriana	USA	Missouri. Boone	Weston Bohn 72	MODNR	38.99	-92.3133
Corallorhiza wisteriana	USA	Missouri. Boone	Joe Ryan 8697	MO	38.99	-92.3133
Corallorhiza wisteriana	USA	Missouri. Boone	Harold W. Rickett 42920		38.99	-92.3133
Corallorhiza wisteriana	USA	Missouri. Callaway	Dennis E. Figg 5577	F	38.6461	-92.0578
Corallorhiza wisteriana	USA	Missouri. Callaway	George Yatskievych, Paul M. McKenzie, Steven B. Rolfsmeier, John C. Brinda, John J. Atwood, Marietta Mears, Rick Gray & Chris Newbold 2704	MO	38.6961	-92.0564
Corallorhiza wisteriana	USA	Missouri. Cape Girardeau	Lesch, C.M. (SEMO) s.n.	MO	37.3853	-89.6872
Corallorhiza wisteriana	USA	Missouri. Cape Girardeau	Reich, T.M. 69592	F	37.3853	-89.6872
Corallorhiza wisteriana	USA	Missouri. Cape Girardeau	Meyer, A. 5044	MEXU	37.3853	-89.6872
Corallorhiza wisteriana	USA	Missouri. Cape Girardeau	Bart Gulshen & Otto Ohmart 17393	GBH	37.3853	-89.6872
Corallorhiza wisteriana	USA	Missouri. Cape Girardeau	Eddleman, W.R. 5827	F	37.3853	-89.6872
Corallorhiza wisteriana	USA	Missouri. Cape Girardeau	Beyers, R.L. (SEMO) 1201	MO	37.3286	-89.4958
Corallorhiza wisteriana	USA	Missouri. Cape Girardeau	Dawson, J. (SEMO) 80	SEMO	37.3853	-89.6872
Corallorhiza wisteriana	USA	Missouri. Cape Girardeau	Ann Friemel 4934	MO	37.3058	-89.5181
Corallorhiza wisteriana	USA	Missouri. Cape Girardeau	Davoudi, H. 797	UMO	37.3364	-89.4942
Corallorhiza wisteriana	USA	Missouri. Cape Girardeau	Roberson, G.T. 4239	MO	37.2725	-89.5758
Corallorhiza wisteriana	USA	Missouri. Cape Girardeau	Baumann, M. (SEMO) 704	UMO	37.2725	-89.5758
Corallorhiza wisteriana	USA	Missouri. Cape Girardeau	Garrett, B.K. 1784	MO	37.3853	-89.6872
Corallorhiza wisteriana	USA	Missouri. Cape Girardeau	Boos, M. (SEMO) 2004	MO	37.3853	-89.6872
Corallorhiza wisteriana	USA	Missouri. Cape Girardeau	Langley, B. 71349	F	37.4722	-89.4936
Corallorhiza wisteriana	USA	Missouri. Cape Girardeau	Daume, W. 31655	UMO	37.4722	-89.4936
Corallorhiza wisteriana	USA	Missouri. Cape Girardeau	Julie hall 8056	MO	37.4722	-89.4936
Corallorhiza wisteriana	USA	Missouri. Cape Girardeau	Julie hall 67086	F	37.4722	-89.4936
Corallorhiza wisteriana	USA	Missouri. Cape Girardeau	Joa, B. 15-046	MO	37.31	-89.55
Corallorhiza wisteriana	USA	Missouri. Cape Girardeau	D.R. Farrar UMO 40591	UMO	37.3853	-89.6872
Corallorhiza wisteriana	USA	Missouri. Carter	Bill Bauer s.n.	UMO	36.9419	-90.9694
Corallorhiza wisteriana	USA	Missouri. Chariton	Dennis E. Figg 950	SMS	39.5842	-92.8739
Corallorhiza wisteriana	USA	Missouri. Christian	Julian A. Steyermark 28784	F	37	-93.3644
Corallorhiza wisteriana	USA	Missouri. Clay	Julian A. Steyermark s.n.	MO	39.1189	-94.2997
Corallorhiza wisteriana	USA	Missouri. Clinton	Douglas Ladd s.n.	MO	39.5647	-94.4039
Corallorhiza wisteriana	USA	Missouri. Cole	Otto Krause 3807	MO	38.5767	-92.1733
Corallorhiza wisteriana	USA	Missouri. Cooper	WARMBROTT 21681	MO	38.8447	-92.8131
Corallorhiza wisteriana	USA	Missouri. Cooper	WARMBRODT 42389	MO	38.8447	-92.8131
Corallorhiza wisteriana	USA	Missouri. Crawford	Julian A. Steyermark 21303	MO	37.7964	-91.5192
Corallorhiza wisteriana	USA	Missouri. Dallas	Julian A. Steyermark 65504	F	37.6808	-92.9303
Corallorhiza wisteriana	USA	Missouri. Dallas	Payne, J. 50	SEMO	37.6786	-93.0283
Corallorhiza wisteriana	USA	Missouri. Dent	Albert Chandler 4992	MO	37.6047	-91.5167
Corallorhiza wisteriana	USA	Missouri. Douglas	Bill Summers 5016	MO	36.9769	-92.1356
Corallorhiza wisteriana	USA	Missouri. Douglas	Bill Summers 74	MO	36.9325	-92.1008
Corallorhiza wisteriana	USA	Missouri. Dunklin	Julian A. Steyermark 69593a	F	36.55	-90.0389
Corallorhiza wisteriana	USA	Missouri. Dunklin	Benjamin F. Bush 67442	F	36.2706	-90.0936
Corallorhiza wisteriana	USA	Missouri. Franklin	John M. Mason 67389	F	38.4106	-91.0794
Corallorhiza wisteriana	USA	Missouri. Franklin	Mary Susan Taylor & Kathleen Cook 222	UMO	38.3414	-90.4558
Corallorhiza wisteriana	USA	Missouri. Franklin	Gerrit Davidse 36914	SMS	38.5697	-90.7736
Corallorhiza wisteriana	USA	Missouri. Gasconade	Bill Summers & J.M. Harris 19069	MO	38.6808	-91.4317
Corallorhiza wisteriana	USA	Missouri. Gasconade	Julian A. Steyermark s.n.	MO	38.4439	-91.5153
Corallorhiza wisteriana	USA	Missouri. Gasconade	Julian A. Steyermark MO377	MO	38.4439	-91.5153
Corallorhiza wisteriana	USA	Missouri. Gasconade	Michael Haeffner s.n.	MO	38.4439	-91.5153
Corallorhiza wisteriana	USA	Missouri. Greene	Paul L. Redfearn, Jr. 63602	F	37.2564	-93.3494
Corallorhiza wisteriana	USA	Missouri. Greene	MOON 67496	F	37.2564	-93.3494
Corallorhiza wisteriana	USA	Missouri. Henry	Dorothy Harlan 21630	UMO	38.3089	-93.5281
Corallorhiza wisteriana	USA	Missouri. Hickory	Julian A. Steyermark 1105	UMO	38.0311	-93.3314
Corallorhiza wisteriana	USA	Missouri. Howell	Julian A. Steyermark 47227	UMO	36.5089	-91.6992
Corallorhiza wisteriana	USA	Missouri. Howell	Bill Summers 10502	MO	36.8886	-92.0842
Corallorhiza wisteriana	USA	Missouri. Howell	Bill Summers s.n. 1879	MO	37.005	-92.0633
Corallorhiza wisteriana	USA	Missouri. Howell	Bill Summers 4040	MO	36.7022	-91.7036
Corallorhiza wisteriana	USA	Missouri. Jasper	Ernest J. Palmer s.n.	MO	37.2042	-94.3442
Corallorhiza wisteriana	USA	Missouri. Jasper	Ernest J. Palmer 9639	IBE, MO	37.2042	-94.3442
Corallorhiza wisteriana	USA	Missouri. Jasper	Ernest J. Palmer 6448	MO	37.2042	-94.3442
Corallorhiza wisteriana	USA	Missouri. Jasper	Ernest J. Palmer 2150	MO	37.2042	-94.3442
Corallorhiza wisteriana	USA	Missouri. Jasper	Ernest J. Palmer 5692	UMO	37.3361	-94.3011
Corallorhiza wisteriana	USA	Missouri. Jasper	Benjamin F. Bush 6383	MO	37.1883	-94.47
Corallorhiza wisteriana	USA	Missouri. Jefferson	Arthur Christ s.n. 1987	MO	38.3856	-90.4333
Corallorhiza wisteriana	USA	Missouri. Jefferson	Julian A. Steyermark s.n. 1833	MO	38.2625	-90.5383
Corallorhiza wisteriana	USA	Missouri. Jefferson	James C. Solomon s.n.	MO	38.4939	-90.5442
Corallorhiza wisteriana	USA	Missouri. Jefferson	Peter H. Raven 5305	MO	38.125	-90.675
Corallorhiza wisteriana	USA	Missouri. Jefferson	Peter H. Raven & Tamra E. Raven 6609	MO	38.125	-90.675
Corallorhiza wisteriana	USA	Missouri. Laclede	Julian A. Steyermark 1883	MO	37.6606	-92.5919
Corallorhiza wisteriana	USA	Missouri. Lafayette	Julian A. Steyermark 8776	MO	38.9378	-94.0675
Corallorhiza wisteriana	USA	Missouri. Lawrence	Ernest J. Palmer 3119	MO	37.1058	-93.8408
Corallorhiza wisteriana	USA	Missouri. Lawrence	Ernest J. Palmer UMO 36939	UMO	37.1058	-93.8408
Corallorhiza wisteriana	USA	Missouri. Lawrence	Ernest J. Palmer s.n.	MO	37.1058	-93.8408
Corallorhiza wisteriana	USA	Missouri. Lincoln	Bruce Schuette s.n.	MO	39.0111	-90.9261
Corallorhiza wisteriana	USA	Missouri. Madison	Julian A. Steyermark 710	UMO	37.4767	-90.3514
Corallorhiza wisteriana	USA	Missouri. Marion	Gerrit Davidse 195	SMS	39.7003	-91.3403
Corallorhiza wisteriana	USA	Missouri. McDonald	Julian A. Steyermark s.n.	MO	36.6239	-94.3517
Corallorhiza wisteriana	USA	Missouri. Montgomery	Bruce Schuette 45398-A	UMO	38.9011	-91.5731
Corallorhiza wisteriana	USA	Missouri. Newton	Suzanne J. Wilson s.n.	MO	37.0444	-94.5381
Corallorhiza wisteriana	USA	Missouri. Oregon	Julian A. Steyermark s.n.	MO	36.7789	-91.7761
Corallorhiza wisteriana	USA	Missouri. Osage	Julian A. Steyermark 3537	MO	38.37	-92.1664
Corallorhiza wisteriana	USA	Missouri. Ozark	Bill Summers 620	MO	36.7714	-92.1664
Corallorhiza wisteriana	USA	Missouri. Perry	Hill, B. 2086	F	37.71	-89.8342
Corallorhiza wisteriana	USA	Missouri. Perry	Julian A. Steyermark s.n.	MO	36.7669	-89.6022
Corallorhiza wisteriana	USA	Missouri. Phelps	John Hays 4564	MO	37.8803	-91.7967
Corallorhiza wisteriana	USA	Missouri. Phelps	Bill Summers & Joe Ryan 69956	F	38.0306	-91.9397
Corallorhiza wisteriana	USA	Missouri. Pike	Thomas E. Toney & Leroy J. Korschgen 63434	UMO	39.3456	-91.1761
Corallorhiza wisteriana	USA	Missouri. Pike	Alan E. Brant & Ann F. O'Donnell 63434	UMO	39.5333	-91.1833
Corallorhiza wisteriana	USA	Missouri. Platte	Paul M. McKenzie 11	MO	39.3892	-94.8725
Corallorhiza wisteriana	USA	Missouri. Polk	Julian A. Steyermark 5202	MO	37.4394	-93.1911
Corallorhiza wisteriana	USA	Missouri. Polk	Paul L. Redfearn, Jr. 78870	UMO	37.6131	-93.4069
Corallorhiza wisteriana	USA	Missouri. Pulaski	Julian A. Steyermark UMO 1401	UMO	37.8244	-92.2089
Corallorhiza wisteriana	USA	Missouri. Ripley	Julian A. Steyermark 19327	MO	36.5083	-90.6031
Corallorhiza wisteriana	USA	Missouri. Saint Charles	Steve R. Turner 4591	MO	38.6247	-90.8167
Corallorhiza wisteriana	USA	Missouri. Saint Charles	Paul Bruce Dowling s.n.	MO	38.7239	-90.7628
Corallorhiza wisteriana	USA	Missouri. Saint Charles	DOULING s.n.	MO	38.7822	-90.6803
Corallorhiza wisteriana	USA	Missouri. Saint Clair	Solecki, M.K. s.n.	MO	37.9297	-93.8344
Corallorhiza wisteriana	USA	Missouri. Saint Francois	Julian A. Steyermark s.n.	MO	38.0214	-90.4081
Corallorhiza wisteriana	USA	Missouri. Saint Louis	John H. Kellogg s.n.	MO	38.6608	-90.4225
Corallorhiza wisteriana	USA	Missouri. Saint Louis	Joseph R. Churchill 63844	F	38.6608	-90.4225
Corallorhiza wisteriana	USA	Missouri. Saint Louis	James C. Solomon 561	SMS	38.64	-90.45
Corallorhiza wisteriana	USA	Missouri. Saint Louis	James C. Solomon 7368	MO	38.6228	-90.6881
Corallorhiza wisteriana	USA	Missouri. Saint Louis	George Yatskievych s.n.	MO	38.6561	-90.3317
Corallorhiza wisteriana	USA	Missouri. Sainte Genevieve	Robert H. Mohlenbrock 2947	MO	37.8864	-90.3167
Corallorhiza wisteriana	USA	Missouri. Saline	Julian A. Steyermark 6841	MO	39.3056	-93.3197
Corallorhiza wisteriana	USA	Missouri. Scott	Burger, J. s.n. 1891	MO	37.0531	-89.5722
Corallorhiza wisteriana	USA	Missouri. Scott	Bill Summers s.n. 1872	MO	37.0753	-89.6036
Corallorhiza wisteriana	USA	Missouri. Scott	Julian A. Steyermark s.n. 1872	MO	37.1914	-89.6403
Corallorhiza wisteriana	USA	Missouri. Shannon	W. Zaenker s.n.	MO	37.1558	-91.4097
Corallorhiza wisteriana	USA	Missouri. Shannon	Julian A. Steyermark s.n. 1915	MO	37.2803	-91.4028
Corallorhiza wisteriana	USA	Missouri. Stone	Julian A. Steyermark s.n. 1896	MO	36.7411	-93.4664
Corallorhiza wisteriana	USA	Missouri. Taney	Julian A. Steyermark 896	MO	36.55	-93.2872
Corallorhiza wisteriana	USA	Missouri. Taney	David L. Spencer 249	MO	36.6508	-93.0492
Corallorhiza wisteriana	USA	Missouri. Taney	Paul L. Redfearn, Jr. 49834	MO	36.5214	-93.3058
Corallorhiza wisteriana	USA	Missouri. Texas	Julian A. Steyermark 11944	MO	37.3181	-91.9714
Corallorhiza wisteriana	USA	Missouri. Vernon	Buddie, M.E. 3549	UMO	37.8392	-94.3544
Corallorhiza wisteriana	USA	Missouri. Warren	Craig Anderson xr330815	G.F. Hrusa checklists	38.765	-91.3889
Corallorhiza wisteriana	USA	Missouri. Warren	Betty Nellums JEPS64310		38.7381	-91.2717
Corallorhiza wisteriana	USA	Missouri. Warren	Julian A. Steyermark HSC102344	Humbolt State University Herbarium	38.6081	-91.2092
Corallorhiza wisteriana	USA	Missouri. Wright	Julian A. Steyermark		37.2742	-92.4722
Corallorhiza wisteriana	USA	Oklahoma. Le Flore	Ernest J. Palmer		34.9	-94.7333
Corallorhiza wisteriana	USA	Oregon. Wallowa	William E. Harmon UCD138896		45.5028	-117.167
Corallorhiza wisteriana	USA	Texas. Harrison	C.M. Rowell, Christopher L. York & Benjamin C. Tharp HSC43491	Humbolt State University Herbarium	32.55	-94.3667
Uleiorchis ulaei	Honduras	Atlántida	Ronald L. Liesner 632991	MO	15.7	-86.85
Uleiorchis ulaei	Colombia	Chocó	Adrian Juncosa & Alwyn H. Gentry 714	MO	6.24472	-77.3431
Uleiorchis ulaei	Costa Rica	Heredia	Barry E. Hammel 11657	DUKE	10.4314	-84.0036
Uleiorchis ulaei	Honduras	Atlántida	Ronald L. Liesner 26255	MO	15.7	-86.85
Uleiorchis ulaei	Panama	Canal Area	Ronald L. Liesner 1367	MO	9.26667	-79.9667
Uleiorchis ulaei	Panama	San Blas	Greg C. de Nevers, Heraclio Herrera & Susan Charnley 5248	MO	9.36667	-78.9667
Uleiorchis ulaei	Peru	Huánuco, Pachitea	Robin B. Foster 8823	MO	-9.3	-74.9667
Uleiorchis ulaei	Venezuela	Amazonas	Ronald L. Liesner 15934A	MO	0.833333	-66.1167
Uleiorchis ulaei	Venezuela	Amazonas	Ronald L. Liesner 16129	MO	0.833333	-66.1667
Pogoniopsis schenckii	Brazylia	Domingos Martins, Espírito Santo, Espigão da Pedra das Flores. Afloramento rochoso granítico antropizado, com predomínio de Pteridium aequilinum.	Oliveira, J.A., 295 754240	RS- Rio de Janeiro Botanic Garden	-20.4169	-41.0386
Pogoniopsis schenckii	Brazylia	Petrópolis, Rio de Janeiro, Distrito de Caxambú, Represa Caxambú Grande, PARNASO	Nadruz, M. 548578	RS- Rio de Janeiro Botanic Garden	-22.5047	-43.1183
Pogoniopsis schenckii	Brazylia	Espírito Santo, Parque Estadual do Forno Grande. Topo do Forninho. Inselbergues.	C. N. de Fraga, 2371 38603	Museu de Biologia Professor Mello Leitão, MBML	-20.5206	-41.1006
Pogoniopsis schenckii	Brazylia	Espirito Santo, Castelo, Topo do Forninho. Inselbergues.	Fraga, C.N. 549207	Rio de Janeiro Botanic Garden herbarium - RB	-20.5206	-41.1006
Pogoniopsis schenckii	Brazylia	Espirito Santo, Cariacica, Localidade de Alegre, trilha do Pau Oco. Floresta Ombrófila Densa Montana.	Forzza, R.C. 540953	Rio de Janeiro Botanic Garden herbarium - RB	-20.2914	-40.5194
Pogoniopsis schenckii	Brazylia	Bahia, Itaberaba, ARIE Serra do Orobó. Fazenda Gameleira.	Queiroz, L.P.de 110664	HUEFS - Herbario da Universidade Estadual de Feira de Santana	-12.2478	-40.5372
Pogoniopsis schenckii	Brazylia	Santa Maria do Salto, Minas Gerais, Fazenda Duas Barras, estrada para a divisa com a Bahia	Stehmann, JR; Lombardi, JA & Mota, RC da 91155	BHCB - Herbário da Universidade Federal de Minas Gerais	-16.4034	-40.0435
Pogoniopsis schenckii	Brazylia	Castelo, Espirito Santo, Parque Estadual do Forno Grande. Topo do Forninho.	C. N. Fraga 131094	CEPEC - Herbário do Centro de Pesquisas do Cacau	-20.5206	-41.1006
Pogoniopsis schenckii	Brazylia	Bahia, Itaberaba, Serra 1. Faz. Gameleira, entrando entre a Faz. Monte Verde e a Faz. Leão dos Brejos.	L. P. de Queiroz 118345	CEPEC - Herbário do Centro de Pesquisas do Cacau	-12.4172	-40.5372
Pogoniopsis schenckii	Brazylia	Petrópolis	C. Spannagel 25470	The New York Botanical Garden	-22.88	-43.22
Uleiorchis ulaei	Brazylia	Santa Catarina		Born et al. 1999	-28.23	-49.901
Uleiorchis ulaei	Venezuela	Zulia		Born et al. 1999	8.92512	-71.7858
Uleiorchis ulaei	Columbia	Hato Corozal, Casanare		Born et al. 1999	6.22767	-70.2268
Uleiorchis ulaei	Columbia	Istmina		Born et al. 1999	4.38683	-76.7076
Uleiorchis ulaei	Brazylia	Humaita		Born et al. 1999	-7.80145	-62.8209
Uleiorchis ulaei	Gujana	Essequibo Islands-West Demerara		Born et al. 1999	6.74072	-58.4934
Uleiorchis ulaei	Peru	Maynas		Born et al. 1999	-3.44355	-72.8505
Uleiorchis ulaei	Brazylia	Amazonas		Born et al. 1999	-1.90475	-59.6831
Uleiorchis ulaei	Venezuela	Leonardoinfante		Born et al. 1999	8.153	-66.1643
Uleiorchis ulaei	Venezuela	Parque Nacional Duida Marahuaka, Amazonas		Born et al. 1999	3.40916	-65.6313
Uleiorchis ulaei	Gujana Francuska	Saül		Born et al. 1999	4.17195	-53.4259
Uleiorchis ulaei	Gujana Francuska	Saint Ellie		Born et al. 1999	4.05663	-52.9056
Neottia nidus-avis	Luxembourg		X. Delannay 238	MO	49.5072	5.47556
Neottia nidus-avis	Norway	Telemark, KragerÃ¸ Valberg ved KragerÃ	E. Dahl 10227	University of Oslo, Natural History Museum, NHL	70.5	28.4
Neottia nidus-avis	Norway	Nordland, Kjøpsvik skytebane	Norman Hagen, Solveig Kvålen, Trond Risdal 1522590	University of Oslo, Natural History Museum	68.1053	16.373
Neottia nidus-avis	Norway	Nordland, Kjøpsvik skytebane	Norman Hagen, Solveig Kvålen, Trond Risdal 1522593	University of Oslo, Natural History Museum	68.1053	16.3737
Neottia nidus-avis	Norway	Nordland, Beiarn, Mellom Agnes og Øynes	Iulie Aslaksen, Tom Nicolaysen, Lars Dalen 1674546	NBIC	67.0762	14.5059
Neottia nidus-avis	Norway	Nordland, Malmoen	N. Moe S-T-16555	GBIF-Sweden	68.1	15.3
Neottia nidus-avis	Norway	Nordland, Sømna, Skårfjellets S-hell.,1km Ø for Vennesund Rikt hasselkratt, på kalkstein	Jarle Inge Holten 317984	University of Oslo, Natural History Museum	65.212	12.0583
Neottia nidus-avis	Norway	Sør-Trøndelag, Åfjord, V for Straumsnes mot Madsøya v. Skråfj. Rik hasselforekomst	Roy Humstad 315909	University of Oslo, Natural History Museum, TRH	63.9736	10.1044
Neottia nidus-avis	Norway	Sør-Trøndelag, Ørland, Ørland, Lundahaugen	Andreas Winnem 1658878	NBIC	63.7077	9.72539
Neottia nidus-avis	Norway	Gävleborgs, Hälsingland, Brattåsens sydslutning	Mats H. G. Gustafsson PlantAndMushroom.4300030	ArtDatabanken	62.0657	17.2013
Neottia nidus-avis	Sweden		Filip Granberg OHN 106955	OHN	62	15
Neottia nidus-avis	Sweden	Halland, Hasslöv	Gustaf Alfons Theorin V-181909	UPS	63.3	13.3
Neottia nidus-avis	Norway	Akershus county: Baerum, Asterudasen	P. Sunding 730805-1	MA	62	10
Neottia nidus-avis	Norway	Nord-Trøndelag, Frosta, Holmberget Kalkgranskog	Jon Arne Sæter 316960	TRH	63.5818	10.6721
Neottia nidus-avis	Norway	Sør-Trøndelag, Rissa, Stadsbygd, Leinslia I hasselskog, djup mold	Olav Gjærevoll 316126	TRH	63.5052	10.0331
Neottia nidus-avis	Norway	Sør-Trøndelag, Bjugn, Samleliste ((Ryv) - Kopparen, Kverngjerdet)	S. Sivertsen 599/24	TRH	63.821	9.76018
Neottia nidus-avis	Norway	Sør-Trøndelag, Bjugn, SØ for Båtfjellet, N-sida av Koet	Gunnar Engan 1581180	University of Oslo, Natural History Museum	63.83	9.67976
Neottia nidus-avis	Norway	Sør-Trøndelag, Ørland, Ørland, Lundahaugen	Andreas Winnem 1658878	NBIC	63.7077	9.72539
Neottia nidus-avis	Norway	Sør-Trøndelag, Ørland, Ørlandet	Olaf Bang 1433036	University of Oslo, Natural History Museum, O	63.6804	9.53916
Neottia nidus-avis	Norway	Sør-Trøndelag, Åfjord, V for Straumsnes ved Skråfjorden Rik hassel-bland.-skog,kalkgrunn,ndf.vegen,SV-eksp	Roy Humstad 310545	TRH	63.9664	10.1123
Neottia nidus-avis	Norway	Sør-Trøndelag, Skogen vest for Lundahaugen	Line Stabell Selvaag 1748104	University of Oslo, Natural History Museum	63.7091	9.7224
Neottia nidus-avis	Norway	Sør-Trøndelag, Ørland, Ørlandet	Olaf Bang 143327	University of Oslo, Natural History Museum, O	63.6804	9.53916
Neottia nidus-avis	Norway	Møre og Romsdal, Surnadal, Brøske I D4-skog. Eksp.: S	Geir Gaarder 69653	TRH	62.9318	8.4417
Neottia nidus-avis	Norway	Møre og Romsdal, Tingvoll, Rottåsberga I rik,varm lauskog med mye hassel Kart:1320 I Eksp:S	Geir Gaarder 271625	University of Oslo, Natural History Museum, O	62.825	8.20457
Neottia nidus-avis	Norway	Møre og Romsdal, Kallset, nordvest for	Øystein Folden 1612410	University of Oslo, Natural History Museum	63.0189	8.26688
Neottia nidus-avis	Norway	Møre og Romsdal, Ramslia	Øystein Folden 1948836	University of Oslo, Natural History Museum	62.9543	8.16729
Neottia nidus-avis	Norway	Møre og Romsdal, Treekrem, nord for	Øystein Folden 1800885	University of Oslo, Natural History Museum	62.9932	8.03259
Neottia nidus-avis	Norway	Møre og Romsdal, Tingvoll, Ca. 300 m. NØ for Berget, ved Storvatnet. Rikt hasselkratt.	Jarle Holten 204124	TRH	63.0659	8.0387
Neottia nidus-avis	Norway	Møre og Romsdal, Tingvoll, Sunnmørsvika sør I noe frodige hasselkratt i lita bukt, eksp: V	G. Gaarder 272525	O	63.0006	7.8898
Neottia nidus-avis	Norway	Møre og Romsdal, Averøy, Bjørga. Lågurt-hasselkratt	J. Holten 204122	TRH	63.017	7.56616
Neottia nidus-avis	Norway	Møre og Romsdal, Averøy, Follandsvatnet vest —	G. Gaarder 248502	University of Oslo, Natural History Museum	62.9876	7.46017
Neottia nidus-avis	Norway	Møre og Romsdal, Averøy, Kvalshaugbogen —	Finn Oldervik 251444	University of Oslo, Natural History Museum	62.9722	7.39832
Neottia nidus-avis	Norway	Møre og Romsdal, Fræna: Talstadhesten, nordvestsida	Leif Malme 700218	O	62.8822	7.16955
Neottia nidus-avis	Norway	Møre og Romsdal, Fræna, Talstadhesten, under kalkbruddet	M. Opland 204117	TRH	62.8936	7.20979
Neottia nidus-avis	Norway	Møre og Romsdal, Fræna, Reitan øst I storfrytlerik hassel-bjørkeskog, eksp: Ø	Gaarder, G.; Grimstad, Karl Johan; Holtan, Dag 273040	O	62.9457	7.11138
Neottia nidus-avis	Norway	Møre og Romsdal, Fræna, Skolten, vestsida. I frodig hasselskog med edellauvskogpreg	G. Gaarder 193803	O	62.8901	7.05593
Neottia nidus-avis	Norway	Møre og Romsdal, Nesset, Buvika: vest for garden (kart 1320 III). I frodig edellauvskog, S-vendt.	G. Gaarder 239696	O	62.7269	7.68062
Neottia nidus-avis	Norway	Møre og Romsdal, Rauma, Ytre Grisetlia, Innfjorden I gjengrodd sti/traktorveg i vestvendt boreonemoral fjordside med hassel og alm (bare to blomster belagt)	S. Stueflotten 81356	TRH	62.5291	7.56112
Neottia nidus-avis	Norway	Møre og Romsdal, Rauma, SV f Sauset Frisk, åpen hasselskog i NØ-vendt fjordside, med bl.a. myske og storfrytle	S. Stueflotten 245150	TRH	62.5512	7.42887
Neottia nidus-avis	Norway	Møre og Romsdal, Lågnausane	Dag Holtan 1805600	University of Oslo, Natural History Museum	62.2208	7.42627
Neottia nidus-avis	Norway	Møre og Romsdal, Steigjelet øst	Dag Holtan 1873133	University of Oslo, Natural History Museum	62.2899	7.16789
Neottia nidus-avis	Norway	Møre og Romsdal, Instegrova	Dag Holtan 1805597	University of Oslo, Natural History Museum	62.3096	7.09886
Neottia nidus-avis	Norway	Møre og Romsdal, Stranda, Osphaugli Hasselrik furuskog	Dag Holtan 181266	O	62.269	6.99938
Neottia nidus-avis	Norway	Møre og Romsdal, Stordal, Nord for Nesplassen, kart 1219 I Rike hasselkratt	Dag Holtan 183087	O	62.3896	6.95845
Neottia nidus-avis	Norway	Møre og Romsdal, Ørskog, Visettunellen, V for	Anders Breili 1336632	NBIC	62.4435	6.90363
Neottia nidus-avis	Norway	Møre og Romsdal, Magerholm, Ø for	Anders Breili 1342081	University of Oslo, Natural History Museum	62.4401	6.54908
Neottia nidus-avis	Norway	Møre og Romsdal, Ørsta, Leknes I beita, open skog av sommareik	Jordal, John Bjarne; Bugge, Odd-Arild 153586	TRH	62.2058	6.54047
Neottia nidus-avis	Norway	Møre og Romsdal, Volda, Gjertviken inderst i Austafjorden, Volden	Ove Dahl 700216	O	62.0827	6.31772
Neottia nidus-avis	Norway	Møre og Romsdal, Alida	Karl Johan Grimstad, Oddvar Olsen 1759154	University of Oslo, Natural History Museum	62.1897	5.98973
Neottia nidus-avis	Norway	Møre og Romsdal, Ulstein, Alstranda. Ulstein	Alv Ottar Folkestad 204125	TRH	62.2737	5.93346
Neottia nidus-avis	Norway	Møre og Romsdal, Sula, Hareid. På Suløy, ca 2 km. vest for Nøringset	Bjarne Mathiesen 204120	TRH	62.4208	6.06626
Neottia nidus-avis	Norway	Møre og Romsdal, Ålesund, Blindheim: Ramskredhamrane, kart 1219 IV Rike hasselkratt	Dag Holtan 181689	O	62.4447	6.38479
Neottia nidus-avis	Norway	Møre og Romsdal, Magerholm, Ø for	Anders Breili 1342081	University of Oslo, Natural History Museum	62.4401	6.54908
Neottia nidus-avis	Norway	Sogn og Fjordane, Stryn, W for Flo bratt S-vendt løvskogli	Finn Wischmann 33214	O	61.9504	6.98726
Neottia nidus-avis	Norway	Sogn og Fjordane, Stryn, Flotene - Brattestøa, kart 1318 IV Meget sparsomt i rik alm-lindeskog	Holtan, Dag; Grimstad, Karl Johan 183062	O	61.8109	6.85799
Neottia nidus-avis	Norway	Sogn og Fjordane, Eid, Hornindal: Navelsakerstrand, lauvskoglid m. alm og lind ca 20 m over vatnet	Andres Melheim 700211	O	61.9674	6.39464
Neottia nidus-avis	Norway	Sogn og Fjordane, Eid, Åsane	Andres Breili 1310103	NBIC	61.8511	6.1287
Neottia nidus-avis	Norway	Sogn og Fjordane, Gloppen: Skjerdalen. I edellauvskog ved bergrot.	Geir Gaarder 319488	O	61.8343	5.96985
Neottia nidus-avis	Norway	Sogn og Fjordane, Eid, Lotsstranda: Nær Skredeberget I rik hasselkratt. Kart:1218 I. Eksp:S	Geir Gaarder 271639	O	61.8755	6.01706
Neottia nidus-avis	Norway	Sogn og Fjordane, Eid, Gloppen: Åsane	S. Søreide 700210	O	61.9121	5.97147
Neottia nidus-avis	Norway	Sogn og Fjordane, Eid, Hundvik; Eid	F. Wischmann 4299/41	O	61.8871	5.89858
Neottia nidus-avis	Norway	Sogn og Fjordane, Eid, N for Torheimsneset	Andres Breili 1252513	NBIC	61.885	5.76274
Neottia nidus-avis	Norway	Sogn og Fjordane, Bremanger, Davik, Nordfjord, Bakken ved en bekk ca/u 70 m. fra sjøen ved haslekratt	Olaf Hanssen 700209	O	61.8405	5.16453
Neottia nidus-avis	Norway	Sogn og Fjordane, Vik, Litt nedenfor midtre del av Eitrestrondi Frodig edellauvskog	Geir Gaarder 141262	O	61.0524	6.434
Neottia nidus-avis	Norway	Sogn og Fjordane, Leikanger; Nygard; I lindeskog	Geir Gaarder 652319	O	61.2034	6.68422
Neottia nidus-avis	Norway	Sogn og Fjordane, Sogndal, Slinde 4 eks.i rik blandingsskog av osp, bjørk og hassel, eksp: S	Geir Gaarder 272564	O	61.1658	6.91753
Neottia nidus-avis	Norway	Sogn og Fjordane, Sogndal, Norane, hagemarkskog med ask, hengebjørk og hassel	Geir Gaarder 193802	O	61.177	7.0005
Neottia nidus-avis	Norway	Vest-Agder, N. Mandal, 1865. V. Wittrock.	Veit Wittrock S-T-16556	GBIF-Sweden, Phanerogamic Botanical Collections (S)	60.7	8.5
Neottia nidus-avis	Norway	Buskerud, Nore og Uvdal, under S-siden av Skagåsen; Nore og Uvdal Uvdal	F. Wischmann 3353/31	O	60.0932	9.09743
Neottia nidus-avis	Norway	Buskerud, Krødsherad, li NE f Ringnes; Krødsherad	F. Wischmann 3322/31	O	60.2687	9.6236
Neottia nidus-avis	Norway	Hordaland, Ullensvang, Innituns-lidi, Djønno, Kinsarvik, Hardanger	Ola Lundetræ 700204	O	60.2384	6.93058
Neottia nidus-avis	Norway	Hordaland, Vetla Lindeneset	Dag Holtan 1804351	University of Oslo, Natural History Museum	60.0951	6.54885
Neottia nidus-avis	Norway	Hordaland, Ullensvang, Almekrødna; Kinsarvik	Johannes Lid 51257/46	O	60.4721	6.75166
Neottia nidus-avis	Norway	Hordaland, Uranes	Andres Røynstrand 1254134	University of Oslo, Natural History Museum	60.4495	6.49996
Neottia nidus-avis	Norway	Hordaland, øst for Bergsvågen	Dag Holtan 1802726	University of Oslo, Natural History Museum	60.048	5.71081
Neottia nidus-avis	Norway	Os, Hordaland, Floget naturreservat.	B. Moe 3298	MUSIT	60.2162	5.5431
Neottia nidus-avis	Norway	Hordaland, Vetla Lindeneset	Dag Holtan 1804351	University of Oslo, Natural History Museum	60.0951	6.54885
Neottia nidus-avis	Norway	Hordaland, Granvin, Uranes	Andres Røynstrand 1254134	NBIC	60.4495	6.49996
Neottia nidus-avis	Norway	Hordaland, Lindeneset	Dag Holtan 1804352	University of Oslo, Natural History Museum	60.1014	6.5531
Neottia nidus-avis	Norway	Hordaland, øst for Bergsvågen	Dag Holtan 1802726	University of Oslo, Natural History Museum	60.048	5.71081
Neottia nidus-avis	Norway	Hordaland, Stord, Haukanes, Huglo	Arne Vatten, Per Fadnes 1571452	NBIC	59.858	5.6116
Neottia nidus-avis	Norway	Hordaland, Sveio, RÃ¸ykenes	Solveig Ãëœverland 3167	University of Oslo, Natural History Museum	59.6166	5.38287
Neottia nidus-avis	Norway	Hordaland, Sveio, Røkenæs, Vikebygd, Sveens pgd.	Kr. Kristensen 700207	O	59.5935	5.51722
Neottia nidus-avis	Norway	Rrogaland, Stråtveit	Lars Dalen 1261866	University of Oslo, Natural History Museum	59.4167	5.71379
Neottia nidus-avis	Norway	Rrogaland, Rennesøy: Vikevåg	Halvor B. Gjærum 700203	O	59.0994	5.69853
Neottia nidus-avis	Norway	Rrogaland, FinnÃ¸y, Halsne,Eikefjell	Eikefjell Halsne 3169	University of Oslo, Natural History Museum	59.187	5.95715
Neottia nidus-avis	Norway	Rrogaland, Suldal, Ãëœrland	Ole Gabriel Lima 3168	University of Oslo, Natural History Museum	59.5509	6.38898
Neottia nidus-avis	Norway	Rrogaland, Hjelmeland, Sørsiden av Mulafjell v/Øvre Tysdalsvatn, Hjelmeland kommune. I lauvskogsli.	John Inge Johnsen 534093	O	59.1823	6.38215
Neottia nidus-avis	Norway	Vest-Agder, Farsund, Tosås, li N f Tjorsodden (SSØ f Tosåsen) Rik edellauvskogsli, kun dette indiv. obs., samt 1 ca. 400 m lenger VSV.	Oddavar Pedersen 107056	O	58.1795	6.83136
Neottia nidus-avis	Norway	Vest-Agder, Farsund, Nøtland. Edellauvskog	Asen, Per Arvid; Andreassen, Jostein 30306	University of Oslo, Natural History Museum	58.0918	6.85484
Neottia nidus-avis	Norway	Vest-Agder, Lyngdal, Veggja. Edellauvskog.	Asen, Per Arvid; Halvorsen, Knut 30305	University of Oslo, Natural History Museum	58.2167	7.14354
Neottia nidus-avis	Norway	Vest-Agder, Lyngdal, nær Skoland	Roger Halvorsen 243690	O	58.1168	7.07792
Neottia nidus-avis	Norway	Vest-Agder, Fardal, Lindeskogen	Pål Klevan 1261654	University of Oslo, Natural History Museum	58.0964	7.26119
Neottia nidus-avis	Norway	Vest-Agder, Mandal, Mellom Smedland og Holmesland	Torleif Lindebø 30307	University of Oslo, Natural History Museum	58.1315	7.52926
Neottia nidus-avis	Norway	Vest-Agder, Søgne, Sør for Småtjern ved Try (4 planter)	Einar Brunavatne 69024	O	58.0969	7.64996
Neottia nidus-avis	Norway	Vest-Agder, Kristiansand, X - [Totalliste for Randøsund]	Fridtz, R. E.; Prestrud, O. 887/246	O	58.1324	8.11562
Neottia nidus-avis	Norway	Vest-Agder, Kristiansand, Christianssand	Moe 69023	O	58.1495	7.99627
Neottia nidus-avis	Norway	Aust-Agder, Lillesand, Kallvell	Studentekskursjon; Holmboe, Jens; Lid, Johannes 267/2	O	58.2779	8.41891
Neottia nidus-avis	Norway	Aust-Agder, Sagvann	Tove Hafnor Dahl 1480548	University of Oslo, Natural History Museum	58.4512	8.69043
Neottia nidus-avis	Norway	Aust-Agder, Arendal, Locality data withheld	Stokka, K.H.Einar; Berge, I. 1974/24	University of Oslo, Natural History Museum	58.5037	8.91279
Neottia nidus-avis	Norway	Aust-Agder, Arendal, Melleom Strengereid skole og Løvøya, ca. 100 m inn enfor, og på norsida av den gamle skolevegen og like i vegkanten.	Harald Nyquist 30310	University of Oslo, Natural History Museum	58.5261	8.88648
Neottia nidus-avis	Norway	Telemark, Hornsdalen	Dagny Mandt 1859456	University of Oslo, Natural History Museum	59.178	8.83708
Neottia nidus-avis	Norway	Aust-Agder, Åmli, Bekkeutløpet tvers over for Sandå st. - lia SW f Langevann i Åmli	Jon Kaasa 163/36	O	58.8576	8.53924
Neottia nidus-avis	Norway	Aust-Agder, Bygland, 1 km nord for Byglandsfjord sentrum på østre side av Byglandsfjorden	Ingvar Spikkeland 69021	O	58.6734	7.81744
Neottia nidus-avis	Norway	Aust-Agder, Bygland, Dale	Anders Bjørndal 69019	O	58.7539	7.78013
Neottia nidus-avis	Norway	Aust-Agder, Bygland, Locality data withheld	Per Arvid Åsen 161/112	University of Oslo, Natural History Museum, KMN	58.7774	7.84242
Neottia nidus-avis	Norway	Aust-Agder, Bygland, Locality data withheld	Per Arvid Åsen, Peder Knutson 143/123	University of Oslo, Natural History Museum, KMN	58.8613	7.74166
Neottia nidus-avis	Norway	Telemark, Fyresdal: i lia litt W f Fardal	Jon Kaasa 700195	O	59.1422	8.02854
Neottia nidus-avis	Norway	Telemark, Fyresdal; Li i Bondalen, lia ovenfor og ned til Kleivvatn	Jon Kaasa 3851/29	O	59.2445	7.90291
Neottia nidus-avis	Norway	Telemark, Torstveit, ovenfor engbakkene	Bjørn Erik Halvorsen 1764999	University of Oslo, Natural History Museum	59.446	7.87705
Neottia nidus-avis	Norway	Telemark, Tokke: Lårdal: Frodig li ned mot Bandak, Heddedalane	Djuve, Guro; Bjørnstad, Åsmund 700200	O	59.4697	7.93891
Neottia nidus-avis	Norway	Telemark, Lårdal, li under skrent Trisetnuten	Bjørn Erik Halvorsen 1720756	University of Oslo, Natural History Museum	59.4247	8.19811
Neottia nidus-avis	Norway	Telemark, Tokke, Flekkstveit SØ —	Jon T. Klepsland 81038	University of Oslo, Natural History Museum	59.4087	8.28549
Neottia nidus-avis	Norway	Telemark, Tokke, Lindevik	B. Moe 17117	MUSIT	59.4045	8.32044
Neottia nidus-avis	Norway	Telemark, Bandaks nordside, ø for Digernes, Blytts hage	Kjell Thowsen, Bjørn Erik Halvorsen 1716252	University of Oslo, Natural History Museum	59.3945	8.39267
Neottia nidus-avis	Norway	Telemark, Bandaks nordside, ø for Digernes, Blytts hage	Kjell Thowsen, Bjørn Erik Halvorsen 1716253	University of Oslo, Natural History Museum	59.3945	8.39267
Neottia nidus-avis	Norway	Aust-Agder, Risør, Hagene (O Brøbørvn) - Vasstø - Søndeledsmyr - Urdfjell grd. - langs syds. av Urdfjellet	Jon Kaasa 318/37	O	58.7776	9.11101
Neottia nidus-avis	Norway	Telemark, Hornsdalen	Dagny Mandt 1859456	University of Oslo, Natural History Museum	59.178	8.83708
Neottia nidus-avis	Norway	Telemark, Skien, Gjerpen: NO f Doksrød, 7 km fra Skien	Ester Thelin 700197	O	59.2667	9.48765
Neottia nidus-avis	Norway	Vestfold, Kria, Sandefjord. 15. VI. 95. O. A. Hoffstad.	O.A. Hoffstad S-T-16554	GBIF-Sweden, Phanerogamic Botanical Collections (S)	59.7	9.9
Neottia nidus-avis	Norway	Telemark, Kleiva	Kjell Thowsen 1596730	University of Oslo, Natural History Museum	59.262	9.61934
Neottia nidus-avis	Norway	Telemark, Skien, Øvromskollen — I området W hoppbakken	K.M. Olsen A00060	University of Oslo, Natural History Museum	59.1762	9.72431
Neottia nidus-avis	Norway	Telemark, Porsgrunn, Bjørntvedt	Trond Risdal 1387921	NBIC	59.1304	9.66208
Neottia nidus-avis	Norway	Telemark, Porsgrunn, Kjørrholt, Ø —	S. Reiso 165899	University of Oslo, Natural History Museum	59.0718	9.66685
Neottia nidus-avis	Norway	Telemark, Bamble, Sandvika, vestom Langesund	O.A. Høeg 700194	O	59.011	9.71387
Neottia nidus-avis	Norway	Telemark, Bamble, Langesundtangen, topp-platået, blandingsskog ved ""Laderom"", 7 individ	Often, Anders; Berg, Tore 230071	O	58.9906	9.74912
Neottia nidus-avis	Norway	Vestfold, Larvik, Jordfalddalen	L. Sylow 453738	O	59.0455	10.0083
Neottia nidus-avis	Norway	Vestfold, Larvik, Malmøya; Tjølling	Elmar Marker 5025/24	O	59.0173	10.1059
Neottia nidus-avis	Norway	Vestfold, Sandefjord, Tønsberg Tønde	Ove Dahl 453742	O	59.0612	10.3043
Neottia nidus-avis	Norway	Vestfold, Sandefjord, Hunstok pr. Sandefjord	O. A. Hoffstand 453746	O	59.1579	10.1996
Neottia nidus-avis	Norway	Vestfold, Tjøme, Sandøy i Vasser	Kåre Lye 453727	O	59.077	10.4654
Neottia nidus-avis	Norway	Vestfold, Håøya, vest	Line Stabell Selvaag 1750960	University of Oslo, Natural History Museum	59.179	10.351
Neottia nidus-avis	Norway	Vestfold, Tønsberg, Gullkrona	Per Marstad, Turid Nakling Kristiansen 1638428	NBIC	59.2836	10.3729
Neottia nidus-avis	Norway	Vestfold, Tønsberg, Sem: Søndre Karlsvik	F. Wischmann 453716	O	59.296	10.5187
Neottia nidus-avis	Norway	Buskerud, Hurum, Mølen: Sørøst på øya, i lindeskog	Odd E. Stabbetrop 4424	O	59.4843	10.4984
Neottia nidus-avis	Norway	Østfold, Moss, Jeløy, Kase, 10-12 m SØ for jordekant, 25 m Ø for stien som går til krysset Gullhomsundet - Stalsberget.	Båtvik, Jan Ingar I.; Miljkovic, Michele 267009	O	59.4303	10.5926
Neottia nidus-avis	Norway	Østfold, Moss, Sø for Kolabotn	Bård Haugsrud 1615045	NBIC	59.5033	10.6614
Neottia nidus-avis	Norway	Vestfold, Re, Våle: på toppen av Mulåsen i urterik blndingsskog	Per Størmer 453723	O	59.4756	10.3488
Neottia nidus-avis	Norway	Vestfold, Sande, Bjerkøya	Per Marstad 1613238	NBIC	59.5166	10.3529
Neottia nidus-avis	Norway	Vestfold, Angers Klev	Bjarke Anderson 1770371	University of Oslo, Natural History Museum	59.5279	10.2716
Neottia nidus-avis	Norway	Vestfold, Kria, Sandefjord. 15. VI. 95. O. A. Hoffstad.	O.A. Hoffstad S-T-16554	GBIF-Sweden, Phanerogamic Botanical Collections (S)	59.7	9.9
Neottia nidus-avis	Norway	Buskerud, Nedre Eiker, skog W for Bjørkedokk	Barrow, Jorunn; Wischmann, Finn 240310	O	59.7638	10.0192
Neottia nidus-avis	Norway	Akershus, Frogn, Håøya, i lauvskog ved Taiebokta	Per Størmer 66475	O	59.6998	10.5548
Neottia nidus-avis	Norway	Buskerud, Slemmestadåsen	Anders Breili 1331462	University of Oslo, Natural History Museum	59.7758	10.5012
Neottia nidus-avis	Norway	Oslo, Malmøen ved Kristiania	Bryn, Halfdan 204107	TRH	59.8679	10.7564
Neottia nidus-avis	Norway	Akershus, Asker, Brønnøya	F. Wischmann 5145/16	O	59.8558	10.5344
Neottia nidus-avis	Norway	Akershus, Bærum, Kolsås, Ø-sida nær Dælivatn Moldrik, svært tett og mørk lauvskog.	Klaus Høiland 5581	O	59.9246	10.5295
Neottia nidus-avis	Norway	Akershus, Leangbukta	Petter Oksum Eriksen 1919019	University of Oslo, Natural History Museum	59.8381	10.4907
Neottia nidus-avis	Norway	Buskerud, Lier, Sylling: Engeråsen, N-delen, krattskog på kalk	Anne Elven 22601	O	59.9026	10.3125
Neottia nidus-avis	Norway	Buskerud, Modum, askeholt ved Myra	Lund, Thure 113836	O	60.0025	10.1909
Neottia nidus-avis	Norway	Buskerud, Hole, i ura ca. 300 m opp for Bakken ved Nes, på kalk	Eckblad, Finn-Egil 113839	O	60.0017	10.2805
Neottia nidus-avis	Norway	Buskerud, Ringerike, li NE for Fleskerud	Kristensen, Tor; Wischmann, Finn 36248	O	60.1477	10.3664
Neottia nidus-avis	Norway	Oslo fylke, Malmøen ved Kristiania	Bryn, Halfdan 204107	TRH	59.8679	10.7564
Neottia nidus-avis	Norway	Hedmark, Stange, ca 1 km sørom Rotlia, 75-100 m fra Mjøsa med Ulmus, Corylus, Populus	Kielland-Lund, Johan 113833	O	60.6372	11.1468
Neottia nidus-avis	Norway	Hedmark, Snippsand, Ø for	Asle Bruserud, Kjersti Swensen, Janicke Haug, Anders Breili 1864330	University of Oslo, Natural History Museum	60.8089	10.966
Neottia nidus-avis	Norway	Østfold, Hvaler; Nordre Sandøy, midt på øya mellom Tresvika og Makø; I skyggefull, kortvokst løvskogskratt	Karlsen, Hermod; Båtvik, Jan Ingar I. 267143	O	59.0413	11.1027
Neottia nidus-avis	Norway	Västra GötalandsÄDELLÖV NORR SALTVERKET (09A8g02)	Staffan Nordgren 3980915	ArtDatabanken	58.9226	11.1812
Neottia nidus-avis	Norway	Akershus county: Baerum, Asterudasen	P. Sunding 730805-1	GBIF-Spain, MA	62	10
Neottia nidus-avis	Sweden	Halland, Hall. Hasslöf i Juli 1860. Gust. Theorell.	Theorell, Gust. S-T-16268	GBIF-Sweden, Phanerogamic Botanical Collections (S)	63.3	13.3
Neottia nidus-avis	Sweden	Västra Götalands, Dalsland	Bertil Lundahl 3977698	ArtDatabanken	58.5438	12.1173
Neottia nidus-avis	Sweden	Västra Götalands, Dalsland, Stabberud, 50 m V om	Kjell Eriksson 6309372	ArtDatabanken	58.4924	11.909
Neottia nidus-avis	Sweden	Västra Götalands, Bohuslän, Smörkullens topp, 260 m NNV	Arne Lysell 6967640	ArtDatabanken	58.4013	11.6321
Neottia nidus-avis	Sweden	Västra Götalands, Bohuslän, Blandskog väst Furuberget	Staffan Nordgren 3975567	ArtDatabanken	58.3838	11.5927
Neottia nidus-avis	Sweden	Västra Götalands, Bohuslän	Staffan Nordgren 3668400	ArtDatabanken	58.4044	11.4366
Neottia nidus-avis	Sweden	Västra Götalands, Västergötland, Bergsbrant vid VÄRSLEDALEN	Flora Västergötland 5698597	ArtDatabanken	58.2914	12.4704
Neottia nidus-avis	Sweden	Västra Götalands, Västergötland, Skogsbryn 150 m SV om BAGGERYR	Flora Västergötland, Britta Gustafsson 4978395	ArtDatabanken	58.2078	12.2688
Neottia nidus-avis	Sweden	Västra Götalands, Västergötland, Risveden, Verleskogen	Leif Danielson 6449638	ArtDatabanken	58.0507	12.3595
Neottia nidus-avis	Sweden	Västra Götalands, Västergötland, Bergbrant 800 m VNV om RÖSERNA	Flora Västergötland, Pelle Dalberg 4609079	ArtDatabanken	58.0076	12.2751
Neottia nidus-avis	Sweden	Västra Götalands, Västergötland, Lövskog 200 m V om JAKTHYDDAN	Flora Västergötland, Robert Daun 4654565	ArtDatabanken	57.7539	12.1688
Neottia nidus-avis	Sweden	Västra Götalands, Västergötland, Lövskog 200 m SV om ÅREKÄRR	Flora Västergötland, Erik Ljungstrand 5295830	ArtDatabanken	57.5849	11.9865
Neottia nidus-avis	Sweden	Hallands, Duvehed	Flora Halland, Jan Kuylenstierna 7079107	ArtDatabanken	57.4329	12.1798
Neottia nidus-avis	Sweden	Västra Götalands, Västergötland, Rölle naturvårdsområde	Michael Johansson 7162012	ArtDatabanken	57.7044	13.198
Neottia nidus-avis	Sweden	Jönköpings, Västergötland, Lövskog och gammalt torp ca 500 m O om KNAGGEBO	Flora Västergötland, Anders Bertilsson 4419097	ArtDatabanken	57.8651	13.7674
Neottia nidus-avis	Sweden	Västra Götalands, Västergötland, strandskogen vid västra tornet, Sjötorpasjön	Jörgen Grahn 4199436	ArtDatabanken	58.1425	13.4531
Neottia nidus-avis	Sweden	Västra Götalands, Västergötland, Torrbackar. rasbrant m m vid ÅLLEBERGs änne	Flora Västergötland, Lennart Sundh SUNDH MILJÖ 5323386	ArtDatabanken	58.1427	13.6072
Neottia nidus-avis	Sweden	Västra Götalands, Västergötland, Rikkärr och lövskog ca 300 m SV om NÄREGÅRDEN	Flora Västergötland, Lennart Sundh SUNDH MILJÖ 5334586	ArtDatabanken	58.1938	13.5513
Neottia nidus-avis	Sweden	Västra Götalands, Västergötland, Igenväxande ängar SV om HASSLEKÄRR	Flora Västergötland, Anders Bertilsson 4449506	ArtDatabanken	58.1311	13.7777
Neottia nidus-avis	Sweden	Västra Götalands, Västergötland, Blandskog 400 m NNO om BERGET	Flora Västergötland, Jonas Grahn 5378867	ArtDatabanken	58.2314	13.5949
Neottia nidus-avis	Sweden	Västra Götalands, Västergötland, Storängen, Stutagården, Högstena	Jonas Grahn, Jörgen Grahn 6115061	ArtDatabanken	58.2412	13.7432
Neottia nidus-avis	Sweden	Västra Götalands, Västergötland, Lövskog 200 m V om GÖKSTORP	Flora Västergötland, Kurt-anders Johansson 4712255	ArtDatabanken	58.3423	13.7844
Neottia nidus-avis	Sweden	Västra Götalands, Västergötland, Gamlegården	Lars Erik Norbäck 2630840	ArtDatabanken	58.6422	13.5242
Neottia nidus-avis	Sweden	Västra Götalands, Västergötland, Fuktig skog 250 m OSO om BRÄNNEBACKEN	Flora Västergötland 5737760	ArtDatabanken	58.5313	13.2978
Neottia nidus-avis	Sweden	Västra Götalands, Västergötland, Bäck, bete m m 500 m N om HÄLLUMs kyrka	Flora Västergötland, Sture Hermansson 4808766	ArtDatabanken	58.3364	13.0367
Neottia nidus-avis	Sweden	Hallands	Örjan Fritz 3922082	ArtDatabanken	56.8894	12.9875
Neottia nidus-avis	Sweden	Kronobergs, Småland, Ekesås (Hissö S om centrum)	Uno Pettersson 2741746	ArtDatabanken	56.9463	14.8005
Neottia nidus-avis	Sweden	Jönköpings, Småland, 100 METER SÖDER KALVUDDEN (05E8f10)	Åke Eckerbom 3654718	ArtDatabanken	57.2038	14.5987
Neottia nidus-avis	Sweden	Jönköpings, Småland, Nävelsjöås 400 m NO	F-län Floraväktarna, Tommy Merkert 2745311	ArtDatabanken	57.4722	14.8645
Neottia nidus-avis	Sweden	Jönköpings, Småland, Västra toppens västsluttning,Taberg	Göran Bladh 6857774	ArtDatabanken	57.6819	14.0773
Neottia nidus-avis	Sweden	Jönköpings, Småland, Höggärdet (Ekelunda 300 m S)	F-län Floraväktarna, Ragnar Lernedahl 2753248	ArtDatabanken	57.7497	14.308
Neottia nidus-avis	Sweden	Jönköpings, Småland, Område 6: Norra strandstigsområdet	Kasplina Berggren 6920835	ArtDatabanken	57.9947	14.4217
Neottia nidus-avis	Sweden	Östergötlands, L. Krokek 750 m VNV	Jörgen Josefsson 6535069	ArtDatabanken	58.1408	14.5663
Neottia nidus-avis	Sweden	Östergötlands, Bokskogen, Omberg	Owe Nilsson, Johan Södercrantz 3358799	ArtDatabanken	58.2987	14.6363
Neottia nidus-avis	Sweden	Västra Götalands, Västergötland, Skog, kärr vid GÄRDSBODAMMENs västända	Flora Västergötland, Anders Bertilsson 4525438	ArtDatabanken	58.3669	14.3384
Neottia nidus-avis	Sweden	Västra Götalands, Västergötland, Bäckravin 400 m O om KLAMPABRON	Flora Västergötland 5668295	ArtDatabanken	58.621	14.5067
Neottia nidus-avis	Sweden	Örebro, Västergötland, Brinkängen	Genom Länsstyrelsen Örebro (bjgu) 596886	ArtDatabanken	58.9374	14.4513
Neottia nidus-avis	Sweden	Örebro, Närke, Öna	Genom Länsstyrelsen Örebro (bjgu) 5968592	ArtDatabanken	59.168	14.6276
Neottia nidus-avis	Sweden	Örebro, Närke, Kungshallskärret	Gunnar Hallin 5968570	ArtDatabanken	59.2412	14.7898
Neottia nidus-avis	Sweden	Örebro, Närke, Skvalebergets naturreservat	Margareta Edqvist 3971407	ArtDatabanken	59.3287	14.9663
Neottia nidus-avis	Sweden	Örebro, Västmanland, Gatfallet	Genom Länsstyrelsen Örebro (bjgu) 5968595	ArtDatabanken	59.4515	14.8134
Neottia nidus-avis	Sweden	Örebro, Närke, 700 M Ö NALAVIBERG (09E9j07)	Genom Skogsstyrelsen (sks) 3937178	ArtDatabanken	59.0623	14.9334
Neottia nidus-avis	Sweden	Västergötland	Ahlberg, F. & Ahlberg, K. S-S20-2257	GBIF-Sweden, Phanerogamic Botanical Collections (S)	62	15
Neottia nidus-avis	Norway	Nordland, Arstad, Stifoten	Mats G Nettelbladt 1249168	University of Oslo, Natural History Museum	67.0302	14.5634
Neottia nidus-avis	Norway	Nordland, Steigen, Brennsund: Matvika	Lars Dalen, Ragnar Birger Skjerstad 1421824	NBIC	67.6755	14.739
Neottia nidus-avis	Norway	Nordland, Innervika	Jorunn Simones, Liv-åse Borch, Svein Yttervik, Trond Skoglund 1675954	University of Oslo, Natural History Museum	67.0843	14.3306
Neottia nidus-avis	Norway	Nordland, Kjøpsvik skytebane	Norman Hagen, Solveig Kvålen, Trond Risdal 1522590	University of Oslo, Natural History Museum	68.1053	16.373
Neottia nidus-avis	Sweden	Västernorrlands, Ångermanland, Djupviksberget (18I9i08)	Lasse Bengtsson 3894027	ArtDatabanken	63.0731	18.6709
Neottia nidus-avis	Sweden	Västernorrlands, Ångermanland, Bråtan	Hans Sundström, Sofia Lundell 2614851	ArtDatabanken	62.7995	18.2198
Neottia nidus-avis	Sweden	Gävleborgs, Hälsingland, Brattåsens sydslutning	Mats H. G. Gustafsson 4300030	ArtDatabanken	62.0657	17.2013
Neottia nidus-avis	Sweden	Uppsala, Uppland	Tommy Pettersson 3832208	ArtDatabanken	60.2654	17.6348
Neottia nidus-avis	Sweden	Gävleborgs, Hälsingland, STORJUNGFRUN	Bo Hultgren 3990456	ArtDatabanken	61.1615	17.3056
Neottia nidus-avis	Sweden	Stockholms, Uppland, Simpnäs, Malaises udde (omkring Storstugan)	Jan Edelsjö, Aina Olsson 4181241	ArtDatabanken	59.885	19.0589
Neottia nidus-avis	Finland	Suomi, A, Hammarland	Hult 260338627	Finnish Museum of Natural History (H)	60.2538	19.673
Neottia nidus-avis	Finland	Suomi, A, Finström	E. Sonck 260338107	Finnish Museum of Natural History (H)	60.273	20.0313
Neottia nidus-avis	Finland	Suomi, V, Houtskari	Ole Eklund 255915351	Finnish Museum of Natural History (H)	60.3409	21.4698
Neottia nidus-avis	Finland	Hämeenkyrö, Kyröskoski	Vuori, Paula 004158	Jyvaskyla University Museum - The Section of Natural Sciences	61.6574	23.1262
Neottia nidus-avis	Finland	Suomi, V, Tammisaari	Leivo, Olavi 255260682	Finnish Museum of Natural History (H)	60.0351	22.9589
Neottia nidus-avis	Finland	Suomi, V, Suomusjärvi	Nurmi, Jaakko; Havia, Pentti 257297772	Finnish Museum of Natural History (H)	60.3178	23.585
Neottia nidus-avis	Finland	Suomi, EH, Pälkäne	Ahonen, I. 260338623	Finnish Museum of Natural History (H)	61.3334	24.6619
Neottia nidus-avis	Finland	Suomi, U, Helsinki	Turunen, A. 260326574	Finnish Museum of Natural History (H)	60.1755	25.2854
Neottia nidus-avis	Finland	Suomi, EH, Heinola	Harve, Terttu 260338621	Finnish Museum of Natural History (H)	61.1714	26.1607
Neottia nidus-avis	Finland	Koski (Kekä) 5/7 1870. C. Leopold.	Leopold, C. S-T-16567	GBIF-Sweden, Phanerogamic Botanical Collections (S)	64	26
Neottia nidus-avis	Finland	Suomi, PS, Joroinen	Kytövuori, Ilkka 255186793	Finnish Museum of Natural History (H)	62.0822	27.8292
Neottia nidus-avis	Estonia		Jüri Kõiv 1731358180	Estonian Environment Information Centre	59.2601	24.8044
Neottia nidus-avis	Estonia		Arne Kivistik 459350368	Estonian Environment Information Centre	59.2413	25.0825
Neottia nidus-avis	Estonia		T. Lippmaa TU255666	Natural History Museum, University of Tartu	59	26
Neottia nidus-avis	Estonia		Mall Schmidt 919150150	Estonian Environment Information Centre	59.4184	27.3548
Neottia nidus-avis	Norway	Telemark, KragerÃ, Valberg ved KragerÃ¸	E. Dahl 10227	Natural History Museum, University of Oslo	70.5	28.4
Neottia nidus-avis	Finland	Ahvenanmaa, Alandia: paroecia Eckerö, haud procul a vico Torp, in radicibus abietis. Mense Julio a. MDCCCCVIII. Walter Wahlbeck	W. Wahlbeck S-T-16564	GBIF-Sweden, Phanerogamic Botanical Collections (S)	64	26
Neottia nidus-avis	Russia	Karelia Ladogensis, par. Sortavala, Paksuniemi, in nemore. In Alandia satis raro, in reliqua Finlandia australi usque ad 62° 10 rarissime invenitur	Viljo Jääskeläinen S08-8547	GBIF-Sweden, Phanerogamic Botanical Collections (S)	64	32.5
Neottia nidus-avis	Finland	Suomi, PK, Ilomantsi	Olin, Brita 255916278	Finnish Museum of Natural History (H)	63.1394	31.0536
Neottia nidus-avis	Finland	Suomi, PK, Tohmajärvi	Kytövuori, Ilkka 255360550	Finnish Museum of Natural History (H)	62.1981	30.2921
Neottia nidus-avis	Finland	Suomi, ES, Savonlinna	Kettunen, Tapani 255343700	Finnish Museum of Natural History (H)	61.9258	29.0236
Neottia nidus-avis	Finland	Suomi, EK, Joutseno	Kotanen, Esa 255195672	Finnish Museum of Natural History (H)	61.0895	28.7401
Neottia nidus-avis	Finland	Suomi, PS, Heinävesi	Haikonen, Veli 255359416	Finnish Museum of Natural History (H)	62.3709	28.3675
Neottia nidus-avis	Finland	Suomi, PS, Joroinen	Kytövuori, Ilkka 255186793	Finnish Museum of Natural History (H)	62.0822	27.8292
Neottia nidus-avis	Finland	Suomi, EH, Heinola	Harve, Terttu 260338621	Finnish Museum of Natural History (H)	61.1714	26.1607
Neottia nidus-avis	Estonia	Vana metsatee serval, samas kõrval kuused, suhteliselt hämar kasvukoht	Kaire Ley 1964150376	Finnish Museum of Natural History (H)	58.0311	22.0682
Neottia nidus-avis	Estonia	Puhtulaid	Marje Loide 65942610	Estonian Environment Information Centre	58.5561	23.5499
Neottia nidus-avis	Estonia	Jõekääru kinnistu	Jüri Kõiv 83546154	Estonian Environment Information Centre	58.8504	24.8393
Neottia nidus-avis	Estonia	Tooma külas tee ääres Männikjärve äärde viiva matkaraja alguspunkti lähedal	Ulvi Selgis 384257681	Estonian Environment Information Centre	58.8718	26.2703
Neottia nidus-avis	Estonia	Väikese vesioina ümbruses nõlvakul, trepi juures	Ronald Laarmaa 80612184	Estonian Environment Information Centre	57.7254	26.9381
Neottia nidus-avis	Estonia		Mall Schmidt 919150150	Estonian Environment Information Centre	59.4184	27.3548
Neottia nidus-avis	Estonia		Arne Kivistik 1892750362	Estonian Environment Information Centre	58.9476	25.0189
Neottia nidus-avis	Sweden	Gotlands, Kustparken	Allan Haagensen 4215058	ArtDatabanken	57.8658	19.043
Neottia nidus-avis	Sweden	Gotlands, Brucebo NR	Christer Pålsson 2745559	ArtDatabanken	57.6848	18.3453
Neottia nidus-avis	Sweden	Kalmar, Öland, Älgmaden syd	Thomas Gunnarsson, Håkan Lundkvist, Jan-Olof Petersson, Tommy Knutsson, Ingrid Johnsson, m.fl. 6204466	ArtDatabanken	57.329	17.0701
Neottia nidus-avis	Sweden	Södermanlands	Genom Flora Södermanland 1978107	ArtDatabanken	58.7623	17.0797
Neottia nidus-avis	Russia	Karelia Ladogensis, par. Sortavala, Paksuniemi, in nemore. In Alandia satis raro, in reliqua Finlandia australi usque ad 62° 10 rarissime invenitur.	Viljo Jääskeläinen S08-8547	GBIF-Sweden, Phanerogamic Botanical Collections (S)	64	32.5
Neottia nidus-avis	Estonia		Mall Schmidt 919150150	Estonian Environment Information Centre	59.4184	27.3548
Neottia nidus-avis	Estonia	Väikese vesioina ümbruses nõlvakul, trepi juures	Ronald Laarmaa 80612184	Estonian Environment Information Centre	57.7254	26.9381
Neottia nidus-avis	Estonia	Vana metsatee serval, samas kõrval kuused, suhteliselt hämar kasvukoht	Kaire Ley 1964150376	Estonian Environment Information Centre	58.0311	22.0682
Neottia nidus-avis	Sweden	Kalmar, Öland, Nabbelund söderut	Karl-göran Bringer, Lissbeth Bringer 1969051	ArtDatabanken	57.3463	17.0846
Neottia nidus-avis	Sweden	Blekinge, Blåberget	Ivar Björegren 3911580	ArtDatabanken	56.2596	15.1772
Neottia nidus-avis	Sweden	Skåne, Forsakar	Torbjörn Persson 4087935	ArtDatabanken	55.8265	14.0725
Neottia nidus-avis	Sweden	Hallands, Dömestorp, Brantekällakärret	Genom Länsstyrelsen Halland (Maria P) 4539029	ArtDatabanken	56.4051	12.9965
Neottia nidus-avis	Sweden	Hallands, Åsen N 275 m	Flora Halland, Kjell Georgson 6933498	ArtDatabanken	56.8625	13.0515
Neottia nidus-avis	Denmark	LFM, Møen: Storeklint	Ellingsen, Edv. 240082	TRH	56	10
Neottia nidus-avis	Russia		Kotilainen, Mauno J. 255540479	Finnish Museum of Natural History (H)	60	100
Neottia nidus-avis	Japan	Ibaraki, Kuji-gun Kanasagomachi	121744	Ibaraki Nature Museum	36.5	140.5
Neottia nidus-avis	Japan	Kanagawa, Hadano-shi	32769	Hiratsuka City Museum	35.5	139.5
Neottia nidus-avis	Japan	Abashiri	U.J. Faurie P00333446	MNHN (Museum national d'Histoire naturelle	36	138
Neottia nidus-avis			P.M.R. Aucher-Eloy P00333462	MNHN (Museum national d'Histoire naturelle	15	30
Neottia nidus-avis	Iran	Iter Persicum	F.A. Buhse P00333463	MNHN (Museum national d'Histoire naturelle	32	53
Neottia nidus-avis	Iran	Mazandaran	W. Koelz 2949997	Smithsonian Institution	36.3	52.3
Neottia nidus-avis	Armenia	prov. Syunik, pr. Vil. Tandzatap and Ahavni	R. Gonzalo & al. 742807-1	GBIF-Spain, MA	39.3585	46.2923
Neottia nidus-avis	Turkey	Zonguldak, puerto de Ahmetusta	C. Aedo & al. 688215-1	GBIF-Spain, MA	41.37	32.7
Neottia nidus-avis	Irland	Killarney	55181868	UK National Biodiversity Network, Botanical Society of the British Isles	52.0072	-9.52931
Neottia nidus-avis	Irland		55127412	UK National Biodiversity Network, Botanical Society of the British Isles	51.9271	-8.21808
Neottia nidus-avis	Irland		58274415	UK National Biodiversity Network, Botanical Society of the British Isles	51.9272	-7.92731
Neottia nidus-avis	Irland	Kilbree East	Miss M. Chearnley h2vkm2vp	The Flora of County Waterford	52.1433	-7.86926
Neottia nidus-avis	Irland	Lough Graney W shore	Fiona Devery 11169	National Biodiversity Data Centre	52.9997	-8.66353
Neottia nidus-avis	Irland		57949490	UK National Biodiversity Network, Botanical Society of the British Isles	53.7177	-9.28767
Neottia nidus-avis	Irland		63073803	UK National Biodiversity Network, Botanical Society of the British Isles	54.3534	-8.23072
Neottia nidus-avis	Irland		57984792	UK National Biodiversity Network, Botanical Society of the British Isles	53.9936	-7.61878
Neottia nidus-avis	Irland		55606643	UK National Biodiversity Network, Botanical Society of the British Isles	54.4428	-7.61462
Neottia nidus-avis	Irland		62320348	UK National Biodiversity Network, Botanical Society of the British Isles	55.1621	-7.92154
Neottia nidus-avis	Irland		58110426	UK National Biodiversity Network, Botanical Society of the British Isles	54.9752	-6.6724
Neottia nidus-avis	Irland		225173	National Biodiversity Data Centre, BSBI	55.2027	-6.19456
Neottia nidus-avis	Irland	Glenarm Park woods	55179443	UK National Biodiversity Network, Botanical Society of the British Isles	54.9642	-5.89194
Neottia nidus-avis	Irland	Powerscourt	55179448	UK National Biodiversity Network, Botanical Society of the British Isles	53.1708	-6.13048
Neottia nidus-avis	Irland		55606646	UK National Biodiversity Network, Botanical Society of the British Isles	52.6341	-6.30118
Neottia nidus-avis	United Kingdom	Site name protected	60398398	UK National Biodiversity Network, Botanical Society of the British Isles	58.171	-5.31594
Neottia nidus-avis	United Kingdom		60386331	UK National Biodiversity Network, Botanical Society of the British Isles	57.4238	-6.24811
Neottia nidus-avis	United Kingdom	Site name protected	54922178	UK National Biodiversity Network, Botanical Society of the British Isles	58.0195
Neottia nidus-avis	United Kingdom		62883288	UK National Biodiversity Network, Botanical Society of the British Isles	57.11	-4.55968
Neottia nidus-avis	United Kingdom		62794761	UK National Biodiversity Network, Botanical Society of the British Isles	56.3771	-5.15835
Neottia nidus-avis	United Kingdom		54959327	UK National Biodiversity Network, Botanical Society of the British Isles	55.8303	-5.43335
Neottia nidus-avis	United Kingdom		63138802	UK National Biodiversity Network, Botanical Society of the British Isles	57.4921	-2.91763
Neottia nidus-avis	United Kingdom		62808471	UK National Biodiversity Network, Botanical Society of the British Isles	57.0401	-3.2361
Neottia nidus-avis	United Kingdom		62855155	UK National Biodiversity Network, Botanical Society of the British Isles	56.5874	-3.54699
Neottia nidus-avis	United Kingdom		54959315	UK National Biodiversity Network, Botanical Society of the British Isles	56.1314	-4.01142
Neottia nidus-avis	United Kingdom		54959314	UK National Biodiversity Network, Botanical Society of the British Isles	55.587	-4.30089
Neottia nidus-avis	United Kingdom		62862216	UK National Biodiversity Network, Botanical Society of the British Isles	55.9605	-3.36167
Neottia nidus-avis	United Kingdom		55581987	UK National Biodiversity Network, Botanical Society of the British Isles	56.0547	-2.88321
Neottia nidus-avis	United Kingdom		55581988	UK National Biodiversity Network, Botanical Society of the British Isles	55.9659	-2.72097
Neottia nidus-avis	United Kingdom		55569162	UK National Biodiversity Network, Botanical Society of the British Isles	55.3384	-1.60582
Neottia nidus-avis	United Kingdom		62599243	UK National Biodiversity Network, Botanical Society of the British Isles	54.8896	-2.07796
Neottia nidus-avis	United Kingdom	Site name protected	63629920	UK National Biodiversity Network, Botanical Society of the British Isles	54.7998	-1.92222
Neottia nidus-avis	United Kingdom	Ambleside area	61991177	UK National Biodiversity Network, Botanical Society of the British Isles	54.4361	-3.00223
Neottia nidus-avis	United Kingdom		59351664	UK National Biodiversity Network, Botanical Society of the British Isles	53.8091	-2.68345
Neottia nidus-avis	United Kingdom		NMW3891	National Museum Wales	54	-2
Neottia nidus-avis	United Kingdom		55976103	UK National Biodiversity Network, Botanical Society of the British Isles	54.3433	-0.692327
Neottia nidus-avis	United Kingdom	Maltby Far Common	241304133	UK National Biodiversity Network, Rotherham Biologcal Regords Centre	53.4486	-1.17176
Neottia nidus-avis	United Kingdom		60324724	UK National Biodiversity Network, Botanical Society of the British Isles	53.2613
Neottia nidus-avis	United Kingdom		60350244	UK National Biodiversity Network, Botanical Society of the British Isles	53.2519	-0.173647
Neottia nidus-avis	United Kingdom		62628591	UK National Biodiversity Network, Botanical Society of the British Isles	53.2519	-4.17365
Neottia nidus-avis	United Kingdom		55128084	UK National Biodiversity Network, Botanical Society of the British Isles	53.0851	-3.26922
Neottia nidus-avis	United Kingdom	Site name protected	62019712	UK National Biodiversity Network, Botanical Society of the British Isles	52.6372	-3.10842
Neottia nidus-avis	United Kingdom		61056280	UK National Biodiversity Network, Botanical Society of the British Isles	52.4624	-2.2208
Neottia nidus-avis	United Kingdom		63094367	UK National Biodiversity Network, Botanical Society of the British Isles	52.5458	-0.746396
Neottia nidus-avis	United Kingdom	Site name protected	58424105	UK National Biodiversity Network, Botanical Society of the British Isles	52.1002	-1.19696
Neottia nidus-avis	United Kingdom	Site name protected	59266905	UK National Biodiversity Network, Botanical Society of the British Isles	52.1548	0.997107
Neottia nidus-avis	United Kingdom	Ipswich	259108762	UK National Biodiversity Network, Suffolk Biological Records Centre	52.0612	1.13676
Neottia nidus-avis	United Kingdom		54968658	UK National Biodiversity Network, Botanical Society of the British Isles	51.9989	-3.82102
Neottia nidus-avis	United Kingdom	Site name protected	203203823	UK National Biodiversity Network, Sputh East Wales Biodiversity Records Centre	51.5448	-4.09131
Neottia nidus-avis	United Kingdom	Site name protected	203239272	UK National Biodiversity Network, Sputh East Wales Biodiversity Records Centre	51.9213	-2.65441
Neottia nidus-avis	United Kingdom	Monmouth	Malcolm Storey ST59		51.6	-2.6
Neottia nidus-avis	United Kingdom		63658587	UK National Biodiversity Network, Botanical Society of the British Isles	51.4735	-1.928
Neottia nidus-avis	United Kingdom		57532241	UK National Biodiversity Network, Botanical Society of the British Isles	51.1974	-0.783345
Neottia nidus-avis	United Kingdom	Surrey	Malcolm Storey TQ15		51.2	-0.3
Neottia nidus-avis	England	East Sussex	Malcolm Storey TQ21		50.9	-0.2
Neottia nidus-avis	United Kingdom	Site name protected	54957280	UK National Biodiversity Network, Botanical Society of the British Isles	50.9131	0.205139
Neottia nidus-avis	United Kingdom		55605935	UK National Biodiversity Network, Botanical Society of the British Isles	51.1633	1.07542
Neottia nidus-avis	United Kingdom	Site name protected	58544224	UK National Biodiversity Network, Botanical Society of the British Isles	50.8429	-2.49716
Neottia nidus-avis	United Kingdom		59193182	UK National Biodiversity Network, Botanical Society of the British Isles	50.383	-3.61772
Neottia nidus-avis	United Kingdom	Site name protected	59614574	UK National Biodiversity Network, Botanical Society of the British Isles	50.4518	-4.7472
Neottia nidus-avis	United Kingdom	Site name protected	63520343	UK National Biodiversity Network, Botanical Society of the British Isles	50.1753	-5.01148
Neottia nidus-avis	Spain	Gr, Llano de la Perdiz	1387360	GBIF-Spain, Fundación Biodiversidad, Real Jardin Botanico (CSIC)	36.1	-3.1
Neottia nidus-avis	Spain	Gr, Lanjarón, Cerro Colorado Basis of record HO	Muñoz Medina 1387354	GBIF-Spain, Fundación Biodiversidad, Real Jardin Botanico (CSIC)	37	-3.39
Neottia nidus-avis	Spain	Gr La Sagra de Huéscar	Clemente 1387366	GBIF-Spain, Fundación Biodiversidad, Real Jardin Botanico (CSIC)	37.1	-2.1
Neottia nidus-avis	Spain	Ab Villaverde de Guadalimar; Fuente de las Raigadas. Vianos	P. Sánchez-Gómez, J. F. Jiménez, J. A. López & F. J. Sánchez-Saorín 102115-1	GBIF-Spain, Herbario de Universidad de Murcia: MUB	38.42	-2.467
Neottia nidus-avis	Spain	PM Alzinars de Lluch	1387274	GBIF-Spain, Fundación Biodiversidad, Real Jardin Botanico (CSIC)	39.1	2.1
Neottia nidus-avis	Spain	Cu Cuenca, Dehesa de Cotillas	1884790	GBIF-Spain, Fundación Biodiversidad, Real Jardin Botanico (CSIC)	39.1	-1.1
Neottia nidus-avis	Spain	Cc Ibor	1479296	GBIF-Spain, Fundación Biodiversidad, Real Jardin Botanico (CSIC)	39.1	-5.1
Neottia nidus-avis	Portugal	BL Buçaco	F. Bellot, B. Casaseca & S. Castroviejo 3975-1	GBIF-Spain, Herbario de la Universidad de Salamanca: SALA	39.5	-8
Neottia nidus-avis	Portugal	BL Buçaco	1387443	GBIF-Spain, Fundación Biodiversidad, Real Jardin Botanico (CSIC)	40.1	-8.1
Neottia nidus-avis	Spain	Cc Hervás, castañar de la fuente de San Gregorio	F. M. Vázquez 11405	GBIF-Spain, HSS	40.2973	-6.03054
Neottia nidus-avis	Spain	Sa Montemayor del río	74711	GBIF-Spain, Fundación Biodiversidad, Real Jardin Botanico (CSIC)	40.1	-5.1
Neottia nidus-avis	Spain	Av Hoyocasero	1387268	GBIF-Spain, Fundación Biodiversidad, Real Jardin Botanico (CSIC)	40.1	-4.1
Neottia nidus-avis	Spain	Montejo de la Sierra	1387410	GBIF-Spain, Fundación Biodiversidad, Real Jardin Botanico (CSIC)	40.1	-3.1
Neottia nidus-avis	Spain	Gu Barriopedro	993974	GBIF-Spain, Fundación Biodiversidad, Real Jardin Botanico (CSIC)	40.1	-2.1
Neottia nidus-avis	Spain	Cu Huelamo, Arroyo Almagrero	1884791	GBIF-Spain, Fundación Biodiversidad, Real Jardin Botanico (CSIC)	40.1	-1.1
Neottia nidus-avis	Spain	Cs Vilafranca, barranc de la Fos	Aparicio, J.M. & Merce, J.M. 1810337	GBIF-Spain, Fundación Biodiversidad, Real Jardin Botanico (CSIC)	40.1	-0.1
Neottia nidus-avis	Spain	Cs Morella, mas de Serraplana	J.M. Aparicio & J.M. Merce 1887734	GBIF-Spain, Fundación Biodiversidad, Real Jardin Botanico (CSIC)	40.1	0.9
Neottia nidus-avis	Spain	Ge Guillerías	1387327	GBIF-Spain, Fundación Biodiversidad, Real Jardin Botanico (CSIC)	41.1	2.1
Neottia nidus-avis	Spain	B Queralt, muntanya	Pujol 1387288	GBIF-Spain, Fundación Biodiversidad, Real Jardin Botanico (CSIC)	41.1	1.1
Neottia nidus-avis	Spain	T Valle del Titllar	1387435	GBIF-Spain, Fundación Biodiversidad, Real Jardin Botanico (CSIC)	41.1	0.1
Neottia nidus-avis	Spain	Z Tarazona, Agramonte, barranco de Castilla	Uribe Echebarría,P.M. 1511833	GBIF-Spain, Fundación Biodiversidad, Real Jardin Botanico (CSIC)	41.1	-1.1
Neottia nidus-avis	Spain	So Montenegro de Cameros	1673439	GBIF-Spain, Fundación Biodiversidad, Real Jardin Botanico (CSIC)	41.1	-2.1
Neottia nidus-avis	Spain	Bu Santa Inés	1673441	GBIF-Spain, Fundación Biodiversidad, Real Jardin Botanico (CSIC)	41.1	-3.1
Neottia nidus-avis	Spain	Braganï¿½a: Alimonde, Serra de Nogueira	GGonï¿½alves Aguiar, C.F.( 2000) Flora e vegetaï¿½ï¿½o da Serra de Nogueira e do Parque Natural de Montesinho Universidade Tï¿½cnica de Lisboa. Inst. Superior de Agronomia. pp. 688 Q-P10637	GBIF-Spain, Sistema de Informacion de la vegetación Iberica y Macronesica	41.71	-6.95
Neottia nidus-avis	Spain	Lu Caurel, devesa de Rogueira, sobre Moreda	Amigo & García Martínez 1466364	GBIF-Spain, Fundación Biodiversidad, Real Jardin Botanico (CSIC)	42.1	-6.1
Neottia nidus-avis	Spain	Le Santa Lucía	1622470	GBIF-Spain, Fundación Biodiversidad, Real Jardin Botanico (CSIC)	42.1	-5.1
Neottia nidus-avis	Spain	P Peña Redonda	1387420	GBIF-Spain, Fundación Biodiversidad, Real Jardin Botanico (CSIC)	42.1	-4.1
Neottia nidus-avis	Spain	Canales de la Sierra , Hayedos de Canales de la Sierra	Navarro, G.( 1986) Vegetaciï¿½n y flora de las Sierra de Urbiï¿½n, Neila y Cabrejas. Tesis Doct. Universidad Complutense Madrid R-P16363	GBIF-Spain, Sistema de Informacion de la vegetación Iberica y Macronesica	42.09	-3.12
Neottia nidus-avis	Spain	Vi Pipaón, puerto de Herrera	1387259	GBIF-Spain, Fundación Biodiversidad, Real Jardin Botanico (CSIC)	42.1	-2.1
Neottia nidus-avis	Spain	SS Sierra Aralar, Muitze	38600	GBIF-Spain, Fundación Biodiversidad, Real Jardin Botanico (CSIC)	42.1	-1.1
Neottia nidus-avis	Spain	Hu San Juan de la Peña	Montserrat,P. 1405985	GBIF-Spain, Fundación Biodiversidad, Real Jardin Botanico (CSIC)	42.1	-0.1
Neottia nidus-avis	Spain	Puig Dot (Vall de Bolï¿½s)	Viï¿½as, X.; Oliver, X.; & Vilar, L.( 1993) Composiciï¿½ i distribuciï¿½ de les Fagedes a lï¿½Alta Garrotxa. Fol. Bot. Misc., 9: 59-96. Barcelona Q-P01103	GBIF-Spain, Sistema de Informacion de la vegetación Iberica y Macronesica	42.26	2.27
Neottia nidus-avis	Spain		Grï¿½ber, M.( 1973) ï¿½Les Hï¿½trais et Sapiniï¿½res des Pyrï¿½nï¿½es ariï¿½geoisesï¿½. Pirineos, 109: 51-62. Jaca. S-P07304	GBIF-Spain, Sistema de Informacion de la vegetación Iberica y Macronesica	42.71	1.41
Neottia nidus-avis	Spain		Comps, B., Letouzey, J. i Timbal, J. P-P07871	GBIF-Spain, Sistema de Informacion de la vegetación Iberica y Macronesica	43.05	-0.54
Neottia nidus-avis	Spain	Na Monte Ituchar, Echarri-Aranaz	174397	GBIF-Spain, Base de datos de plantas vasculare del Pais Vasco	43.21	-1.71
Neottia nidus-avis	Spain	SS Muitze, Sa. Aralar	36876	GBIF-Spain, Base de datos de plantas vasculare del Pais Vasco	43.03	-2.073
Neottia nidus-avis	Spain	Bi Orduña	174403	GBIF-Spain, Base de datos de plantas vasculare del Pais Vasco	43.024	-3.043
Neottia nidus-avis	Spain	Tresviso, Cantabria	Rafael Medina	HumanObservation\	43.2447	-4.66043
Neottia nidus-avis	Spain		Rivas-Martï¿½nez, S.; T.E. Diaz; J.A.F. Prieto; J. Loidi & A. Penas T-P03423	GBIF-Spain, Sistema de Informacion de la vegetación Iberica y Macronesica	43.06	-4.84
Neottia nidus-avis	Spain		Molinier, R. et Archiloque, A. P-P14461	GBIF-Spain, Sistema de Informacion de la vegetación Iberica y Macronesica	43.76	6.14
Neottia nidus-avis	Spain	Porta da Cruz	Rodrï¿½guez Guitiï¿½n, Manuel A.; Amigo, Javier & Romero Franco, Rosa T-P21076	GBIF-Spain, Sistema de Informacion de la vegetación Iberica y Macronesica	42.79	-7.16
Neottia nidus-avis	Spain	Canelle	Bresset, V. S-P03477	GBIF-Spain, Sistema de Informacion de la vegetación Iberica y Macronesica	42.9	9.24
Neottia nidus-avis	France	Cima di Calle Ruccio [secteur San Petrone]/Collectivité Territoriale de Corse	Gamisans, J. G-SIBG-202612/1	Conservatoire et Jardin botaniques de la Ville de Genève - G	42.3333	9.35
Neottia nidus-avis	Spain	Escorca; Lluc	P. Palau 881-1	GBIF-Spain, Hortus Botanicus Sollerensis Herbarium	39.83	2.89
Neottia nidus-avis	Italy		3425766	http://www.inaturalist.org/observations/3425766	37.8774	14.024
Neottia nidus-avis	Italy		2308618	http://www.inaturalist.org/observations/2308618	41.6154	12.6841
Neottia nidus-avis	Italy		1606028	http://www.inaturalist.org/observations/1606028	41.9102	13.3028
Neottia nidus-avis	Italy	Abruzzo, Teramo, Ceppo, Monte della Laga, bosque della Morricana	A. Herrero & al. 698554-1	GBIF-Spain, Real Jardin Botanico (Madrid), MA	42.6587	13.4232
Neottia nidus-avis	Italy		684947	Smithsonian Institution	42.8	12.8
Neottia nidus-avis	Italy		Ronald Werson 3266220	http://www.inaturalist.org/observations/3266220	43.1417	12.3328
Neottia nidus-avis	Italy		Giulia Ricciardi 772188	http://www.inaturalist.org/observations/772188	44.0669	10.8131
Neottia nidus-avis	Italy		Giacomo Gola 3200216	http://www.inaturalist.org/observations/3200216	44.6084	9.17289
Neottia nidus-avis	Italy		Giacomo Gola 1866623	http://www.inaturalist.org/observations/1866623	44.5761	8.75401
Neottia nidus-avis	France		Benoit OFFERHAUS 469801	SPN - Service du Patrimoine naturel, Museum national d'Historie naturelle Paris, ONF	43.9294	7.54765
Neottia nidus-avis	Spain	ST PIERRE	Archiloque, A., Borel, L. et Devaux, J. P. P-P14938	GBIF-Spain, Sistema de Informacion de la vegetación Iberica y Macronesica	44.04	6.62
Neottia nidus-avis	Spain		Braun-Blanquet, J. T-P06666	GBIF-Spain, Sistema de Informacion de la vegetación Iberica y Macronesica	43.89	3.12
Neottia nidus-avis	France		Jean-Claude MANCIP 282639	SPN - Service du Patrimoine naturel, Museum national d'Historie naturelle Paris, ONF	44.5639	3.18889
Neottia nidus-avis	France		Isabelle BASSI 244264	SPN - Service du Patrimoine naturel, Museum national d'Historie naturelle Paris, ONF	44.4646	4.44567
Neottia nidus-avis	France		Alexandre MAURIN 761324	SPN - Service du Patrimoine naturel, Museum national d'Historie naturelle Paris, ONF	44.8121	5.21369
Neottia nidus-avis	France		Julien Renoult 3572205	http://www.inaturalist.org/observations/3572205	45.8536	6.08278
Neottia nidus-avis	France		Joseph ROCH 268744	SPN - Service du Patrimoine naturel, Museum national d'Historie naturelle Paris, ONF	46.2189	6.5687
Neottia nidus-avis	Italy	Voels am Schlern	37349	GEO-Tag der Artenvielfalt	46.5189	11.4992
Neottia nidus-avis	Italy		1602555	http://www.inaturalist.org/observations/1602555	46.1147	11.267
Neottia nidus-avis	Austria	Lavant E: Lavanter Mure	Kofler A. 760D8EAE-1DD0-4029-A783-7CF286C29301	Tiroler Landesmuseum Ferdinandeum	46.775	12.8577
Neottia nidus-avis	Slovenia		Jurjevčič B. F964735	Scientific Research Centre of the Slovenian Academy od Sciences and Arts, Institute od Biology	46.1	14.8
Neottia nidus-avis	Austria	Steiemark, Oststeirisches Hugelland, ca. 9.5 km Luftlinie east Graz, Reindlwald	A. Drescher V219961	University of British Columbia (UBC)	47.1167	15.5456
Neottia nidus-avis	Austria		741747	http://www.inaturalist.org/observations/741747	48.1835	16.5354
Neottia nidus-avis	Austria	Königstetten	54277	GEO-Tag der Artenvielfalt	48.3138	16.1163
Neottia nidus-avis	Austria	Austria inferior [Niederösterrech] In silvis umbrosis ad Scheibbs	B. Przybylski 226958	Karl Franzens University of Graz, Institute for Botany, Herbarium GZU	48.0072	15.1675
Neottia nidus-avis	Austria	OberÖstr.[Oberösterreich] - Hinterstoder	Kerner,Josef s.n. 228425	Karl Franzens University of Graz, Institute for Botany, Herbarium GZU	47.6906	14.2075
Neottia nidus-avis	Austria	Tirol	684595	Smithsonian Institution	47.3	13.3
Neottia nidus-avis	Germany	Neubeuern	Mitarbeiter der Floristischen Kartierung Deutschlands 2548310	Bundesamt für Naturschutz / Netzwerk Phytodiversität Deutschland	47.76	12.08
Neottia nidus-avis	Germany	Sachsenkam	Mitarbeiter der Floristischen Kartierung Deutschlands 2567870	Bundesamt für Naturschutz / Netzwerk Phytodiversität Deutschland	47.86	11.58
Neottia nidus-avis	Germany	Peiting	Mitarbeiter der Floristischen Kartierung Deutschlands 2567896	Bundesamt für Naturschutz / Netzwerk Phytodiversität Deutschland	47.76	10.92
Neottia nidus-avis	Greece	PEL Lakonia, Taigetos mts., Lagadha gorge	C. Aedo & al. 761134-1	GBIF-Spain, Real Jardin Botanico (Madrid), MA	37.0742	22.285
Neottia nidus-avis	Greece	Karava	Quézel p. AIX008401	Museum d'Histoire Naturelle of Aix-en-Provence, Herbarium	39	22
Neottia nidus-avis	Greece	IPI Ioánnina: pista Elatochori-Vorousa, al NW Elatochori, montes Karababas	F. Cabezas & al. 764569-1	GBIF-Spain, Real Jardin Botanico (Madrid), MA	39.8915	21.0077
Neottia nidus-avis	Montenegro	S-Montenegro: Rumija-Gebirge; W der Siedlung Livari, Übergang von der HBuschwald aus Ostrya carpinifolia, Quercus pubescens, Carpinuopfenbuchen-Orienthainbuchen-Stufe in die Rotbuchen-Stufe	Atanassova,Adriana et al. s.n. 152664	Karl Franzens University of Graz, Institute for Botany, Herbarium GZU	42.1058	19.2075
Neottia nidus-avis	Greece	Chalkidikis	Sven Snogerup 9913 51793	GBIF-Sweden, Lund Botanical Museum (LD)	40.45	23.5167
Neottia nidus-avis	Greece	Nom. Kavalas / Serron, Ep. Fillidos / Pangeou	Snogerup 946 51792	GBIF-Sweden, Lund Botanical Museum (LD)	40.9333	24.1
Neottia nidus-avis	Bulgaria	Rhodopes Centrales. Buynovsko Gorge	C. Navarro & al. 727863-1	GBIF-Spain, Real Jardin Botanico (Madrid), MA	41.6383	24.3338
Neottia nidus-avis	Serbia	Valjevo	1418737	http://www.inaturalist.org/observations/1418737	44.2373	19.9065
Neottia nidus-avis	Slovenia		Sladen, Dr. W.J.L. 24675.00	Royal Botanic Gardens, Kew	44.6	18.7
Neottia nidus-avis	Slovenia		Jurjevčič B. F964735	Scientific Research Centre of the Slovenian Academy od Sciences and Arts, Institute od Biology	46.1	14.8
Neottia nidus-avis	Austria	Burgenland, südliches Leithagebirge, Müllendorf, am Weg zum Zechmeisterkreuz nahe dem östlichen Ortsrand, 260 m.	Till,W. s.n. 34536	University of Vienna, Institute od Botany - Herbarium WU	47.8333	16.4667
Neottia nidus-avis	Austria		741747	http://www.inaturalist.org/observations/741747	48.1835	16.5354
Neottia nidus-avis	Austria	Königstetten	54277	GEO-Tag der Artenvielfalt	48.3138	16.1163
Neottia nidus-avis	France		Jean-Claude MANCIP 282565	SPN - Service du Patrimoine naturel, Museum national d'Historie naturelle Paris, ONF	44.5641	3.06296
Neottia nidus-avis	France		A. Vilks I0572010410207680	SPN - Service du Patrimoine naturel, Museum national d'Historie naturelle Paris, ONF	45.3729	2.4251
Neottia nidus-avis	France	Mont-le-Vernois	CBNFC 1002 70367	Société Botanique de Franche-Comté/Conservatoire Botanique National de Franche-Comté	46	2
Neottia nidus-avis	France		Claude DAUGE 264221	SPN - Service du Patrimoine naturel, Museum national d'Historie naturelle Paris, ONF	45.9221	-1.3246
Neottia nidus-avis	France		G. MAHE I0931220000173896	SPN - Service du Patrimoine naturel, Museum national d'Historie naturelle Paris, ONF	47.1594	-1.95294
Neottia nidus-avis	France		L. DIARD I0672004737083862	SPN - Service du Patrimoine naturel, Museum national d'Historie naturelle Paris, ONF	48.2591	-1.51638
Neottia nidus-avis	France	NEUVILLALAIS	Ruelle Jeannine 19971112150300por	Conservatoire botanique national du Bassin parisien	48.157	-0.01213
Neottia nidus-avis	France	SAINT-JEAN-DU-BOIS	Fournier Emmanuel 19971224102844por	Conservatoire botanique national du Bassin parisien	47.8678	-0.031551
Neottia nidus-avis	France	SAZILLY	Desmoulins Florient 20100301160844Mes	Conservatoire botanique national du Bassin parisien	47.1271	0.353213
Neottia nidus-avis	France	NEUILLY-LE-BRIGNON	Vahrameev Patricia 20110502163429Cal	Conservatoire botanique national du Bassin parisien	46.9731	0.77387
Neottia nidus-avis	France	PELLEVOISIN	Dupré Rémi 20060120093656Rog	Conservatoire botanique national du Bassin parisien	46.9789	1.41822
Neottia nidus-avis	France		I0541020014503496	SPN - Service du Patrimoine naturel, Museum national d'Historie naturelle Paris, ONF	47.6135	1.33595
Neottia nidus-avis	France	SAINT-LAURENT	Bodin Christophe 20001230194622bod	Conservatoire botanique national du Bassin parisien	47.2482	2.15993
Neottia nidus-avis	France	Urzy	Maujean 19991126011307fel	Conservatoire botanique national du Bassin parisien	47.0586	3.19406
Neottia nidus-avis	France	Ceron	20000330135019por	Conservatoire botanique national du Bassin parisien	46.2826	3.93393
Neottia nidus-avis	France	CORTAMBERT	20010130091033por	Conservatoire botanique national du Bassin parisien	46.4722	4.69836
Neottia nidus-avis	France	CUISEAUX	Bellenfant Sylvain, Laroche, Messager 20050207144213Esc	Conservatoire botanique national du Bassin parisien	46.5061	5.35624
Neottia nidus-avis	France	Haute-Marne	Mouillefarine, Edmond		48.1	5.2
Neottia nidus-avis	France	LANTY-SUR-AUBE	Inventaire Forestier National 20070717880070IFN	Conservatoire botanique national du Bassin parisien	48.0276	4.74641
Neottia nidus-avis	France	SAINT-MARTIN-DU-TERTRE	Douchin Marc, AIB 20060412142624pon	Conservatoire botanique national du Bassin parisien	48.2071	3.24653
Neottia nidus-avis	France	BUNO-BONNEVAUX	Fontaine Alain 19991214002050per	Conservatoire botanique national du Bassin parisien	48.3632	2.40567
Neottia nidus-avis	France	GUILLEVILLE	Dupré Rémi 20001124094342fau	Conservatoire botanique national du Bassin parisien	48.2172	1.79952
Neottia nidus-avis	France	VIENNE-EN-ARTHIES	Perriat Fabrice 20111213162533Per	Conservatoire botanique national du Bassin parisien	49.0671	1.7246
Neottia nidus-avis	France	MARLY-LA-VILLE	Perriat Fabrice 20100128103239Cal	Conservatoire botanique national du Bassin parisien	49.0826	2.50441
Neottia nidus-avis	France	CORMOYEUX	Bissot Romain 20110427103405Rog	Conservatoire botanique national du Bassin parisien	49.1101	3.91389
Neottia nidus-avis	France	Valmy	Fy Frédéric 20071004121400Mes	Conservatoire botanique national du Bassin parisien	49.0844	4.77806
Neottia nidus-avis	Belgium	Luxembourg	X. Delannay		49.507	5.476
Neottia nidus-avis	Belgium		01960860	Research Institute dor Nature and Forest (INBO)	51.1834	4.56923
Neottia nidus-avis	Belgium		01960858	Research Institute dor Nature and Forest (INBO)	51.0391	3.99829
Neottia nidus-avis	Belgium	Ronse, Matersveld	Karel De Waele;Paul Haustraete 01960878	Research Institute dor Nature and Forest (INBO)	50.7453	3.6393
Neottia nidus-avis	Netherlands		9B610945-B1EB-4CC7-8D66-2DFCA1134478/861	Netherlands Biodivrsity Information Facility (NLBIF)	52.6429	4.68542
Neottia nidus-avis	Poland	Smolniki	C. Werpachowski 78SM	University of Białystok, Institute of Biology	54.2872	22.8815
Neottia nidus-avis	Poland		National System of Proetcted Areas in Poland 13848	Polish Academy of Science, Institute od Nature Conservation	53.3388	23.303
Neottia nidus-avis	Poland	Białowieża National Park	D. Gocławska 9852	Forest Research Institute, Department of Natural Forests	52.7429	23.8783
Neottia nidus-avis	Poland		National System of Proetcted Areas in Poland 13824	Polish Academy of Science, Institute od Nature Conservation	53.1045	22.0913
Neottia nidus-avis	Poland		National System of Proetcted Areas in Poland 13839	Polish Academy of Science, Institute od Nature Conservation	52.3284	22.9833
Neottia nidus-avis	Poland		National System of Proetcted Areas in Poland 13881	Polish Academy of Science, Institute od Nature Conservation	51.4427	23.5524
Neottia nidus-avis	Poland		National System of Proetcted Areas in Poland 13864	Polish Academy of Science, Institute od Nature Conservation	50.9876	23.0641
Neottia nidus-avis	Poland		National System of Proetcted Areas in Poland 13899	Polish Academy of Science, Institute od Nature Conservation	53.9642	21.0845
Neottia nidus-avis	Poland		National System of Proetcted Areas in Poland 13895	Polish Academy of Science, Institute od Nature Conservation	53.8503	20.2847
Neottia nidus-avis	Poland		National System of Proetcted Areas in Poland 13894	Polish Academy of Science, Institute od Nature Conservation	54.2188	20.1021
Neottia nidus-avis	Poland		National System of Proetcted Areas in Poland 13907	Polish Academy of Science, Institute od Nature Conservation	54.2783	19.5114
Neottia nidus-avis	Poland		National System of Proetcted Areas in Poland 13892	Polish Academy of Science, Institute od Nature Conservation	54.5837	18.2493
Neottia nidus-avis	Poland		National System of Proetcted Areas in Poland 13897	Polish Academy of Science, Institute od Nature Conservation	53.3105	18.9033
Neottia nidus-avis	Poland		National System of Proetcted Areas in Poland 13891	Polish Academy of Science, Institute od Nature Conservation	53.5923	17.9208
Neottia nidus-avis	Poland		National System of Proetcted Areas in Poland 13896	Polish Academy of Science, Institute od Nature Conservation	53.676	16.6634
Neottia nidus-avis	Poland		National System of Proetcted Areas in Poland 13889	Polish Academy of Science, Institute od Nature Conservation	52.2927	18.1709
Neottia nidus-avis	Poland		National System of Proetcted Areas in Poland 13877	Polish Academy of Science, Institute od Nature Conservation	52.4824	16.288
Neottia nidus-avis	Poland		National System of Proetcted Areas in Poland 13910	Polish Academy of Science, Institute od Nature Conservation	53.0578	15.184
Neottia nidus-avis	Poland		National System of Proetcted Areas in Poland 13876	Polish Academy of Science, Institute od Nature Conservation	51.8413	19.4916
Neottia nidus-avis	Poland	Nadleśnictwo Browsk	J.B. Faliński N05396	University of Warsaw, Białowieża Geobotanical Station of the Biological Faculty	52	20
Neottia nidus-avis	Poland		National System of Proetcted Areas in Poland 13843	Polish Academy of Science, Institute od Nature Conservation	51.9877	20.6873
Neottia nidus-avis	Poland		National System of Proetcted Areas in Poland 13836	Polish Academy of Science, Institute od Nature Conservation	52.0654	21.1392
Neottia nidus-avis	Poland		National System of Proetcted Areas in Poland 13856	Polish Academy of Science, Institute od Nature Conservation	51.4436	21.3282
Neottia nidus-avis	Poland		National System of Proetcted Areas in Poland 13828	Polish Academy of Science, Institute od Nature Conservation	50.6355	22.1369
Neottia nidus-avis	Poland		National System of Proetcted Areas in Poland 13829	Polish Academy of Science, Institute od Nature Conservation	49.6973	22.5366
Neottia nidus-avis	Poland		National System of Proetcted Areas in Poland 13835	Polish Academy of Science, Institute od Nature Conservation	49.3628	21.9326
Neottia nidus-avis	Poland		National System of Proetcted Areas in Poland 13850	Polish Academy of Science, Institute od Nature Conservation	49.7772	20.9706
Neottia nidus-avis	Poland		National System of Proetcted Areas in Poland 13838	Polish Academy of Science, Institute od Nature Conservation	50.1061	20.3614
Neottia nidus-avis	Poland		National System of Proetcted Areas in Poland 13812	Polish Academy of Science, Institute od Nature Conservation	50.3292	19.685
Neottia nidus-avis	Poland		National System of Proetcted Areas in Poland 13866	Polish Academy of Science, Institute od Nature Conservation	50.881	18.9166
Neottia nidus-avis	Poland		National System of Proetcted Areas in Poland 13837	Polish Academy of Science, Institute od Nature Conservation	50.9314	17.5718
Neottia nidus-avis	Poland		K. Świerkosz FSMt-30219	Wrocław Uniwersity, Museum of Natural History	50.479	16.382
Neottia nidus-avis	Poland		National System of Proetcted Areas in Poland 13865	Polish Academy of Science, Institute od Nature Conservation	49.7784	18.6124
Neottia nidus-avis	Poland		National System of Proetcted Areas in Poland 13912	Polish Academy of Science, Institute od Nature Conservation	49.5676	19.6955
Neottia nidus-avis	Poland	Tatrzański Park Narodowy	J. Krzeptowski 1805928	http://www.inaturalist.org/observations/1805928	49.2755	19.9033
Neottia nidus-avis	Slovakia	Murá?, edge oriented to the west of the summit ÂŠiance (1041,5), 2 km NNE of the village	K. Sutorý ATBI G20 716099	Museum für Naturkunde Berlin	48.7657	20.0653
Neottia nidus-avis	Slovakia	Brezovec Z od Hrabiny	159781	Institute of Botany S.A.S.	48.7	19.5
Neottia nidus-avis	Germany	Görlitz	Mitarbeiter der Floristischen Kartierung Deutschlands 2563599	Bundesamt für Naturschutz / Netzwerk Phytodiversität Deutschland	51.16	14.92
Neottia nidus-avis	Germany	Rosendorf	Mitarbeiter der Floristischen Kartierung Deutschlands 2561917	Bundesamt für Naturschutz / Netzwerk Phytodiversität Deutschland	50.86	14.25
Neottia nidus-avis	Germany	Kreischa	Mitarbeiter der Floristischen Kartierung Deutschlands 2561891	Bundesamt für Naturschutz / Netzwerk Phytodiversität Deutschland	50.96	13.75
Neottia nidus-avis	Germany	Calau	Mitarbeiter der Floristischen Kartierung Deutschlands 2561760	Bundesamt für Naturschutz / Netzwerk Phytodiversität Deutschland	51.76	13.92
Neottia nidus-avis	Germany	Müncheberg	Mitarbeiter der Floristischen Kartierung Deutschlands 2563329	Bundesamt für Naturschutz / Netzwerk Phytodiversität Deutschland	52.56	14.08
Neottia nidus-avis	Germany	Hohenfinow	Mitarbeiter der Floristischen Kartierung Deutschlands 2563319	Bundesamt für Naturschutz / Netzwerk Phytodiversität Deutschland	52.56	13.92
Neottia nidus-avis	Germany	Schwedt	Mitarbeiter der Floristischen Kartierung Deutschlands 2568069	Bundesamt für Naturschutz / Netzwerk Phytodiversität Deutschland	53.06	14.25
Neottia nidus-avis	Germany	Ückeritz	Mitarbeiter der Floristischen Kartierung Deutschlands 2563280	Bundesamt für Naturschutz / Netzwerk Phytodiversität Deutschland	54.06	14.08
Neottia nidus-avis	Germany	Gr. Zicker	Mitarbeiter der Floristischen Kartierung Deutschlands 2568009	Bundesamt für Naturschutz / Netzwerk Phytodiversität Deutschland	54.26	13.75
Neottia nidus-avis	Netherlands		E3F03F30-9A44-4FA7-BC85-7CC1DA2950FC/861	Netherlands Biodivrsity Information Facility (NLBIF)	52.1022	6.29942
Neottia nidus-avis	Germany		Mitarbeiter der Floristischen Kartierung Deutschlands 2561748	Bundesamt für Naturschutz / Netzwerk Phytodiversität Deutschland	51.76	6.08
Neottia nidus-avis	Netherlands		7842A07C-E989-4815-A8D6-5CEB1924577C/861	Netherlands Biodivrsity Information Facility (NLBIF)	51.0711	5.85089
Neottia nidus-avis	Belgium		Jan Van Ormelingen;Robin Guelinckx;Gabriël Erens 01960873	Research Institute dor Nature and Forest (INBO)	50.7382	5.84945
Neottia nidus-avis	Belgium	Luxembourg	X. Delannay 238	MO	49.507	5.476
Neottia nidus-avis	France	SORNEVILLE 54 / SALONNES 57 / PETTONCOURT 57 / MONCEL-SUR-SEILLE 54 / GREMECEY 57 / CHAMBREY 57 / BEZANGE-LA-GRANDE 54	F. Vernier 159632	Floraine, Atlas des plantes vasculaires de Lorraine	48.7736	6.45419
Neottia nidus-avis	Germany	Rheinfelden (Baden)	Mitarbeiter der Floristischen Kartierung Deutschlands 2567943	Bundesamt für Naturschutz / Netzwerk Phytodiversität Deutschland	47.56	7.75
Neottia nidus-avis	Germany	Breisach am Rhein	Mitarbeiter der Floristischen Kartierung Deutschlands 2566652	Bundesamt für Naturschutz / Netzwerk Phytodiversität Deutschland	48.06	7.58
Neottia nidus-avis	Germany	Donaueschingen	Mitarbeiter der Floristischen Kartierung Deutschlands 2563224	Bundesamt für Naturschutz / Netzwerk Phytodiversität Deutschland	47.96	8.42
Neottia nidus-avis	Germany	Meßstetten	Mitarbeiter der Floristischen Kartierung Deutschlands 2566639	Bundesamt für Naturschutz / Netzwerk Phytodiversität Deutschland	48.16	8.92
Neottia nidus-avis	Germany	Hohenstein	Mitarbeiter der Floristischen Kartierung Deutschlands 2566602	Bundesamt für Naturschutz / Netzwerk Phytodiversität Deutschland	48.36	9.42
Neottia nidus-avis	Germany	Schwäbisch Hall	Mitarbeiter der Floristischen Kartierung Deutschlands 2566428	Bundesamt für Naturschutz / Netzwerk Phytodiversität Deutschland	49.16	9.75
Neottia nidus-avis	Germany	Neustadt an der Weinstraße	Mitarbeiter der Floristischen Kartierung Deutschlands 2562022	Bundesamt für Naturschutz / Netzwerk Phytodiversität Deutschland	49.36	8.08
Neottia nidus-avis	Germany	Meisenheim	Mitarbeiter der Floristischen Kartierung Deutschlands 2565118	Bundesamt für Naturschutz / Netzwerk Phytodiversität Deutschland	49.76	7.75
Neottia nidus-avis	Germany	Limburg an der Lahn	Mitarbeiter der Floristischen Kartierung Deutschlands 2569607	Bundesamt für Naturschutz / Netzwerk Phytodiversität Deutschland	50.36	8.08
Neottia nidus-avis	Germany	Neuwied	Mitarbeiter der Floristischen Kartierung Deutschlands 2561962	Bundesamt für Naturschutz / Netzwerk Phytodiversität Deutschland	50.46	7.42
Neottia nidus-avis	Germany	Adenau	Mitarbeiter der Floristischen Kartierung Deutschlands 2564957	Bundesamt für Naturschutz / Netzwerk Phytodiversität Deutschland	50.36	6.92
Neottia nidus-avis	Germany	Balve	Mitarbeiter der Floristischen Kartierung Deutschlands 2569405	Bundesamt für Naturschutz / Netzwerk Phytodiversität Deutschland	51.36	7.92
Neottia nidus-avis	Germany	Möhnesee	Mitarbeiter der Floristischen Kartierung Deutschlands 2561790	Bundesamt für Naturschutz / Netzwerk Phytodiversität Deutschland	51.46	8.08
Neottia nidus-avis	Germany	Wallenhorst	Mitarbeiter der Floristischen Kartierung Deutschlands 2548289	Bundesamt für Naturschutz / Netzwerk Phytodiversität Deutschland	52.36	8.08
Neottia nidus-avis	Germany	Essen (Oldburg)	Mitarbeiter der Floristischen Kartierung Deutschlands 2563321	Bundesamt für Naturschutz / Netzwerk Phytodiversität Deutschland	52.76	7.92
Neottia nidus-avis	Germany	Zetel	Mitarbeiter der Floristischen Kartierung Deutschlands 2548238	Bundesamt für Naturschutz / Netzwerk Phytodiversität Deutschland	53.46	7.92
Neottia nidus-avis	Germany	Loxstedt	Mitarbeiter der Floristischen Kartierung Deutschlands 2548239	Bundesamt für Naturschutz / Netzwerk Phytodiversität Deutschland	53.46	8.58
Neottia nidus-avis	Germany	Flensburg (Süd)	Mitarbeiter der Floristischen Kartierung Deutschlands 2563251	Bundesamt für Naturschutz / Netzwerk Phytodiversität Deutschland	54.76	9.42
Neottia nidus-avis	Germany	Tostedt	Mitarbeiter der Floristischen Kartierung Deutschlands 2568056	Bundesamt für Naturschutz / Netzwerk Phytodiversität Deutschland	53.26	9.75
Neottia nidus-avis	Germany	Springe	Mitarbeiter der Floristischen Kartierung Deutschlands 2568101	Bundesamt für Naturschutz / Netzwerk Phytodiversität Deutschland	52.26	9.58
Neottia nidus-avis	Germany	Steinheim	Mitarbeiter der Floristischen Kartierung Deutschlands 2561736	Bundesamt für Naturschutz / Netzwerk Phytodiversität Deutschland	51.86	9.06
Neottia nidus-avis	Germany	Wolfsburg	Mitarbeiter der Floristischen Kartierung Deutschlands 2548284	Bundesamt für Naturschutz / Netzwerk Phytodiversität Deutschland	52.46	10.75
Neottia nidus-avis	Germany	Calvörde	Mitarbeiter der Floristischen Kartierung Deutschlands 2561691	Bundesamt für Naturschutz / Netzwerk Phytodiversität Deutschland	52.36	11.25
Neottia nidus-avis	Germany	Stollberg	Mitarbeiter der Floristischen Kartierung Deutschlands 2561783	Bundesamt für Naturschutz / Netzwerk Phytodiversität Deutschland	51.56	10.92
Neottia nidus-avis	Germany	Pansfelde	Mitarbeiter der Floristischen Kartierung Deutschlands 2569354	Bundesamt für Naturschutz / Netzwerk Phytodiversität Deutschland	51.66	11.25
Neottia nidus-avis	Germany	Lindau	Mitarbeiter der Floristischen Kartierung Deutschlands 2563410	Bundesamt für Naturschutz / Netzwerk Phytodiversität Deutschland	52.06	12.08
Neottia nidus-avis	Germany	Lübeck	Mitarbeiter der Floristischen Kartierung Deutschlands 2548219	Bundesamt für Naturschutz / Netzwerk Phytodiversität Deutschland	53.86	10.75
Neottia nidus-avis	Germany	Neustadt (in Holstein)	Mitarbeiter der Floristischen Kartierung Deutschlands 2563273	Bundesamt für Naturschutz / Netzwerk Phytodiversität Deutschland	54.16	10.75
Neottia nidus-avis	Germany	Grube	Mitarbeiter der Floristischen Kartierung Deutschlands 2563269	Bundesamt für Naturschutz / Netzwerk Phytodiversität Deutschland	54.26	11.08
Neottia nidus-avis	Germany	Osterhofen	Mitarbeiter der Floristischen Kartierung Deutschlands 2571089	Bundesamt für Naturschutz / Netzwerk Phytodiversität Deutschland	48.76	13.08
Neottia nidus-avis	Germany	Bodenmais	Mitarbeiter der Floristischen Kartierung Deutschlands 2562044	Bundesamt für Naturschutz / Netzwerk Phytodiversität Deutschland	49.06	13.08
Neottia nidus-avis	Germany	Burglengenfeld	Mitarbeiter der Floristischen Kartierung Deutschlands 2566411	Bundesamt für Naturschutz / Netzwerk Phytodiversität Deutschland	49.26	12.08
Neottia nidus-avis	Germany	Neumarkt in der Oberpfalz	Mitarbeiter der Floristischen Kartierung Deutschlands 2566407	Bundesamt für Naturschutz / Netzwerk Phytodiversität Deutschland	49.26	11.42
Neottia nidus-avis	Germany	Burgheim Nord	Mitarbeiter der Floristischen Kartierung Deutschlands 2566534	Bundesamt für Naturschutz / Netzwerk Phytodiversität Deutschland	48.76	11.08
Neottia nidus-avis	Germany	Wertingen	Mitarbeiter der Floristischen Kartierung Deutschlands 2566566	Bundesamt für Naturschutz / Netzwerk Phytodiversität Deutschland	48.56	10.75
Neottia nidus-avis	Germany	Obergünzburg	Mitarbeiter der Floristischen Kartierung Deutschlands 2567863	Bundesamt für Naturschutz / Netzwerk Phytodiversität Deutschland	47.86	10.42
Neottia nidus-avis	Germany	Greiz	Mitarbeiter der Floristischen Kartierung Deutschlands 2561941	Bundesamt für Naturschutz / Netzwerk Phytodiversität Deutschland	50.66	12.25
Neottia nidus-avis	Germany	Frohburg	Mitarbeiter der Floristischen Kartierung Deutschlands 2569479	Bundesamt für Naturschutz / Netzwerk Phytodiversität Deutschland	51.06	12.58
Neottia nidus-avis	Germany	Roßwein	Mitarbeiter der Floristischen Kartierung Deutschlands 2561869	Bundesamt für Naturschutz / Netzwerk Phytodiversität Deutschland	51.06	13.25
Neottia nidus-avis	Germany	Lengefeld	Mitarbeiter der Floristischen Kartierung Deutschlands 2569545	Bundesamt für Naturschutz / Netzwerk Phytodiversität Deutschland	50.76	13.25
Neottia nidus-avis	Germany	Rosenthal	Mitarbeiter der Floristischen Kartierung Deutschlands 2569520	Bundesamt für Naturschutz / Netzwerk Phytodiversität Deutschland	50.86	14.08
Neottia nidus-avis	Germany	Reichenbach O.L.	Mitarbeiter der Floristischen Kartierung Deutschlands 2561855	Bundesamt für Naturschutz / Netzwerk Phytodiversität Deutschland	51.16	14.75
Neottia nidus-avis	Germany	Gr. Muckrow	Mitarbeiter der Floristischen Kartierung Deutschlands 2561719	Bundesamt für Naturschutz / Netzwerk Phytodiversität Deutschland	52.06	14.42
Neottia nidus-avis	Germany	Berlin-Spandau	Mitarbeiter der Floristischen Kartierung Deutschlands 2548280	Bundesamt für Naturschutz / Netzwerk Phytodiversität Deutschland	52.56	13.25
Neottia nidus-avis	Germany	Parchim	Mitarbeiter der Floristischen Kartierung Deutschlands 2568046	Bundesamt für Naturschutz / Netzwerk Phytodiversität Deutschland	53.46	11.92
Neottia nidus-avis	Germany	Petschow	Mitarbeiter der Floristischen Kartierung Deutschlands 2568019	Bundesamt für Naturschutz / Netzwerk Phytodiversität Deutschland	54.06	12.25
Epipogium aphyllum	Poland		Dariusz L. Szlachetko s.n.	MO	51.9083	19.3078
Epipogium aphyllum	Estonia		A. Rühl TU250609	University of Tartu, Natural History Museum	59	26
Epipogium aphyllum	Estonia		Anne Kaljuvee 90850445	Estonian Environment Information Centre	59.0514	25.2233
Epipogium aphyllum	Finland	Suomi, U, Tammisaari	Flodström, Rakel 255214547	Finnish Museum of Natural History (H)	59.8715	23.515
Epipogium aphyllum	Finland	Suomi, U, Helsinki	Brotherus, V. 260325568	Finnish Museum of Natural History (H)	60.1733	25.1053
Epipogium aphyllum	Finland	Suomi, Karkkila, Haavisto	Nenonen, Erkki 261858356	Finnish Museum of Natural History (H)	60.5188	24.3961
Epipogium aphyllum	Finland	Suomi, V, Karjalohja	Ekbom, G. 255260678	Finnish Museum of Natural History (H)	60.2345	23.6571
Epipogium aphyllum	Finland	Suomi, V, Paimio	Kukkonen, Ilkka 260663886	Finnish Museum of Natural History (H)	60.394	22.7962
Epipogium aphyllum	Finland	Suomi, V, Uusikaupunki	Petersen, E. 260321439	Finnish Museum of Natural History (H)	60.7875	21.3928
Epipogium aphyllum	Finland	Suomi, St, Pori	Liukkonen, Veli 257096034	Finnish Museum of Natural History (H)	61.5409	21.4454
Epipogium aphyllum	Finland	Somi, EH, Valkeakoski	Hiitonen, Ilmari 256106549	Finnish Museum of Natural History (H)	61.233	24.1105
Epipogium aphyllum	Finland	Suomi, EH, Tampere	Grönros, A. 260322866	Finnish Museum of Natural History (H)	61.4977	23.8981
Epipogium aphyllum	Finland	Suomi, St, Ikaalinen	Sundbäck, E. 260321443	Finnish Museum of Natural History (H)	61.7416	22.9263
Epipogium aphyllum	Finland	Suomi, EP, Kurikka	Kytövuori, Ilkka 255348091	Finnish Museum of Natural History (H)	62.5515	22.4866
Epipogium aphyllum	Finland	Suomi, EP, Närpiö	Byholm, Patrik 255722623	Finnish Museum of Natural History (H)	62.3676	21.4185
Epipogium aphyllum	Finland	Suomi, EP, Kuortane	Alanko, Pentti 256247500	Finnish Museum of Natural History (H)	62.7286	23.3681
Epipogium aphyllum	Finland	Suomi, PH, Keuruu	Poijärvi, L. 260338052	Finnish Museum of Natural History (OULU)	62.2264	24.4007
Epipogium aphyllum	Finland	Suomi, PH, Kyyjärvi	Kotanen, Esa 259488458	Finnish Museum of Natural History (H)	63.0138	24.3356
Epipogium aphyllum	Finland	Suomi, KP, Vimpeli	Aalto, M. 260325562	Finnish Museum of Natural History (H)	63.1145	23.925
Epipogium aphyllum	Finland	Suomi, EH, Sysmä	Unonius, K. 260322865	Finnish Museum of Natural History (H)	61.3479	25.7823
Epipogium aphyllum	Finland	Suomi, EK, Anjalankoski	Sirviö, S. J. 255499267	Finnish Museum of Natural History (OULU)	60.9091	27.1167
Epipogium aphyllum	Finland	Suomi, ES, Joutsa	Alanko, Pentti; Lehtinen, Seija 256695847	Finnish Museum of Natural History (H)	61.715	26.3066
Epipogium aphyllum	Finland	Suomi, EH, Muurame	Valkola 260667249	Finnish Museum of Natural History (H)	62.1553	25.75
Epipogium aphyllum	Finland	Suomi, PH, Viitasaari	Brotherus, W. 260325564	Finnish Museum of Natural History (H)	63.1378	25.3112
Epipogium aphyllum	Finland	Suomi, KP, Haapavesi	Koskela, Pentti; Koskela, Aune 256202735	Finnish Museum of Natural History (OULU)	64.1336	24.9109
Epipogium aphyllum	Sweden	Norrbotten, Nederluleå, Södra Sunderbyn	Karl Albert Nilsson V-128167	GBIF-Sweden, Botany (UPS)	65	19.1
Epipogium aphyllum	Sweden	Norrbotten, Nederluleå, Södra Sunderbyn	Nilsson, Karl Alb. OHN 30081	GBIF-Sweden, OHN	65.6593	22.0878
Epipogium aphyllum	Finland	Suomi, OP, Ylikiiminki	Ulvinen, Tauno; Ketonen, Maija 256406515	Finnish Museum of Natural History (OULU)	64.9447	26.2877
Epipogium aphyllum	Finland	Suomi, OP, Kiiminki	Ulvinen, Tauno 260338560	Finnish Museum of Natural History (OULU)	65.1167	25.8255
Epipogium aphyllum	Finland	Suomi, PeP, Tornio	Tammilehto, Veikko 258508145	Finnish Museum of Natural History (OULU)	65.9068	24.4469
Epipogium aphyllum	Finland	Suomi, PeP, Tornio	Nummela, Ulla; Salo, Pertti 257939642	Finnish Museum of Natural History (OULU)	66.039	24.3034
Epipogium aphyllum	Finland	Suomi, PeP, Rovaniemi	Tapaninen, K. 260338042	Finnish Museum of Natural History (H)	66.3652	25.0968
Epipogium aphyllum	Finland	Suomi, PeP, Rovaniemi	Hämet, R. 260338043	Finnish Museum of Natural History (H)	66.2851	26.2168
Epipogium aphyllum	Finland	Suomi, PeP, Ranua	Varkki, Alfred 257026697	Finnish Museum of Natural History (OULU)	65.8074	26.359
Epipogium aphyllum	Finland	Suomi, Ks, Kuusamo	Ulvinen, Tauno 260337956	Finnish Museum of Natural History (OULU)	66.1832	29.104
Epipogium aphyllum	Finland	Suomi, Ks, Kuusamo	Toivanen, Sakari 257048594	Finnish Museum of Natural History (OULU)	65.782	29.7146
Epipogium aphyllum	Finland	Suomi, Kn, Kuhmo	Heikkilä, Raimo; Heikkilä, Hanna 256372983	Finnish Museum of Natural History (OULU)	64.2194	30.1974
Epipogium aphyllum	Finland	Suomi, PK, Lieksa	Axelson, Walter M. 257092644	Finnish Museum of Natural History (TUR)	63.1124	30.1675
Epipogium aphyllum	Finland	Suomi, PK, Eno	Murto, Risto; Koistinen, Marja 255204656	Finnish Museum of Natural History (H)	62.8492	29.9925
Epipogium aphyllum	Finland	Suomi, PK, Lieksa	Axelson, W. 260325578	Finnish Museum of Natural History (OULU)	63.1189	29.8704
Epipogium aphyllum	Finland	Suomi, ES, Punkaharju	Lagus, K. J. 257097908	Finnish Museum of Natural History (TUR)	61.7818	29.3657
Epipogium aphyllum	Finland	Suomi, ES, Savonlinna	K. Lagus 260322390	Finnish Museum of Natural History (H)	61.972	28.6177
Epipogium aphyllum	Finland	Suomi, ES, Rantasalmi	Haikonen, Veli 255372551	Finnish Museum of Natural History (H)	62.2264	28.1783
Epipogium aphyllum	Finland	Suomi, PS, Kuopio	Nylander, E. 260337938	Finnish Museum of Natural History (H)	62.8779	27.488
Epipogium aphyllum	Finland	Suomi, PS, Karttula	Frosterus, S. 260338048	Finnish Museum of Natural History (H)	62.8787	26.8985
Epipogium aphyllum	Finland	Suomi, PS, Maaninka	Kyyhkynen, Olli 260337950	Finnish Museum of Natural History (H)	63.1476	27.2942
Epipogium aphyllum	Finland	Suomi, PS, Nilsiä	Kurtto, Arto; Helynranta, Leena 255930570	Finnish Museum of Natural History (H)	63.2309	28.0121
Epipogium aphyllum	Finland	Suomi, PS, Kiuruvesi	Remes, E. 260322412	Finnish Museum of Natural History (OULU)	63.6858	26.6935
Epipogium aphyllum	Finland	Suomi, PK, Tohmajärvi	Antell, A. 260669376	Finnish Museum of Natural History (H)	62.2048	30.389
Epipogium aphyllum	Finland	Suomi, ES, Punkaharju	Lagus, K. J. 257097908	Finnish Museum of Natural History (TUR)	61.7818	29.3657
Epipogium aphyllum	Finland	Suomi, SoL, Pelkosenniemi	Itämies, Juhani 257061651	Finnish Museum of Natural History (OULU)	67.1874	27.8659
Epipogium aphyllum	Finland	Suomi, KiL, Kittilä	Kynsilehto, Kaisu; K., K. 256735529	Finnish Museum of Natural History (OULU)	67.611	25.4084
Epipogium aphyllum	Finland	Suomi, SoL, Savukoski	Ulvinen, Tauno 260325567	Finnish Museum of Natural History (H)	67.9811	28.7882
Epipogium aphyllum	Norway	Finnmark, Solvoll	Jytte Birk Kaas, Per Marstad, Arne Aronsen, Geir Flatabø, Turid Nakling Kristiansen 1858756	University of Oslo, Natural History Museum	69.4214	29.824
Epipogium aphyllum	Finland	Suomi, InL, Utsjoki	Kankainen, Ester 257092646	Finnish Museum of Natural History (TUR)	69.6359	26.9055
Epipogium aphyllum	Norway	Finnmark, Alta, Talvik: Leirbotndalens østside i birkekrat	Dahl, Ove 8671	University of Oslo, Natural History Museum (O)	70.1138	23.4899
Epipogium aphyllum	Norway	Finnmark, Nallovarri	Geir Gaarder, Rune Solvang 1926854	University of Oslo, Natural History Museum (O)	69.8749	23.159
Epipogium aphyllum	Norway	Troms, Nordreisa, Nedrefoss, Naustneset	Rønning, O.I. 14020	Natural History Museum, University of Oslo (TRH)	69.3304	21.952
Epipogium aphyllum	Norway	Troms, Storfjord, Skibotndalen, Lullefjellet naturreservat	Eva Kittelsen, Gunnar Engan 1688647	University of Oslo, Natural History Museum	69.3076	20.4319
Epipogium aphyllum	Norway	Troms, Målselv, Funnet i tørr skogli ved Solvang i Øverbygd	Elvevold, Lars 8669	University of Oslo, Natural History Museum (O)	69.0164	19.4234
Epipogium aphyllum	Sweden	Norrbotten, Edefors,	Frisendahl, Arvid V-128170	GBIF-Sweden, UPS	65	19.1
Epipogium aphyllum	Norway	Nordland, Fauske: Løgavlen, N-skrent i mørk bjørkeskog, marmorgrunn. 2 blomstrende stengler.	Engelskjøn, Torstein; Skifte, Ola 8665	University of Oslo, Natural History Museum (O)	67.2948	15.3812
Epipogium aphyllum	Norway	Nordland, Storjordlia, Saltdal. Ved forsøksfelt nr. 184, sterk heldning mot SV. Fin sand blandet med grus og sten, brunjordprofil. 80 årig furuskog med litt bjerk.	Langsæter, A. E. 8666	University of Oslo, Natural History Museum (O)	66.8193	15.3966
Epipogium aphyllum	Norway	Nordland, Beiarn: c 200m W for Gråtåga (ovenf. veien Gråtånes - Kyskmo), ml. Rønnåga og Simleelva (Vacamjokka).	Øien, Kristine; Øien, Per 8664	University of Oslo, Natural History Museum (O)	66.8732	14.6445
Epipogium aphyllum	Sweden	Norrbotten, Nederluleå, Sunderbyn, vid Gravabäcken	Karl A, Nilsson V-128165	GBIF-Sweden, UPS	65	19.1
Epipogium aphyllum	Norway	Nordland, Grane, ANA for Fagerlia Lågurtgranskog	Aune, Egil Ingvar 14019	Natural History Museum, University of Oslo (TRH)	65.5238	13.7079
Epipogium aphyllum	Norway	Nordland, Bindal, Bygøy i Bindal	Sæter, Liv 8663	University of Oslo, Natural History Museum (O)	65.208	12.4162
Epipogium aphyllum	Norway	Nord-Trøndelag, Leka; Austra, NØ f Granli, i lågurtgranskog, to skudd	Rydgren, Knut 121647	University of Oslo, Natural History Museum (O)	65.1115	11.9175
Epipogium aphyllum	Norway	Nord-Trøndelag, Vikna, Kleppenorådet Ø. for undersøkelsesområdet N for	Moen, A.; Nilsen, Liv S. 1748/115	Natural History Museum, University of Oslo (TRH)	64.9823	10.874
Epipogium aphyllum	Norway	Nord-Trøndelag, Snåsa: Jørstad, Finsåsskogen, grasbakke	Flatabø, Geir G. 8659	University of Oslo, Natural History Museum (O)	64.2095	12.2271
Epipogium aphyllum	Norway	Nord-Trøndelag, Lierne, Muru	Erlend Resell 1696476	The Norwegian Biodiversity Information Centre (NBIC)	64.4551	13.9588
Epipogium aphyllum	Sweden			GBIF-Sweden, Wetland Inventory (NV)	63.2713	16.5744
Epipogium aphyllum	Sweden	Hammerdal Jtl. Skog	Karlsson, P. OHN 96323	GBIF-Sweden, OHN	63.5812	15.3552
Epipogium aphyllum	Sweden		Olsson, P. OHN 68591	GBIF-Sweden, OHN	63.1735	14.6666
Epipogium aphyllum	Sweden	Ljusdal	Merkert, T. OHN 79622	GBIF-Sweden, OHN	62.0464	16.0587
Epipogium aphyllum	Sweden			GBIF-Sweden, Wetland Inventory (NV)	61.7546	15.182
Epipogium aphyllum	Sweden	Jämtland, Gustaf Tunell. Sunne, Jämtland d. 3. 8. 05. Point 90.	Tunell, Gustaf S-T-15453	GBIF-Sweden, Phanerogamic Botanical Collections (S)	62	15
Epipogium aphyllum	Sweden	Dalarna, Korpmäki 1/7 28 vid Älvbro. Dlr. Hamra. O. Sjöberg.	Sjöberg, O. S-T-15408	GBIF-Sweden, Phanerogamic Botanical Collections (S)	61	14.5
Epipogium aphyllum	Norway	Hedmark, Engerdal, Gutulia nasj. Park	Ryvarden, Leif 8630	University of Oslo, Natural History Museum (O)	62.0301	12.1598
Epipogium aphyllum	Norway	Hedmark, Engerdal, V-sida av Engeren ved Sanden Relativt tørr, moserik furuskog	Thomas, Richard 147789	University of Oslo, Natural History Museum (O)	61.6591	12.01
Epipogium aphyllum	Norway	Sør-Trøndelag, Røros/Engerdal: Femundmarka og Gutulia.	Fremstad, E. 1495/136	Natural History Museum, University of Oslo (TRH)	62.565	11.6868
Epipogium aphyllum	Norway	Hedmark, Rendalen, Unsetbrua - li i W; Rendalen	Wischmann, F. 2587/101	University of Oslo, Natural History Museum (O)	61.945	11.076
Epipogium aphyllum	Norway	Hedmark, Sidlendt skogli med myrmose, furu og bjørk rett ned for (SSO?) ""Kolbotn"" i Tynset, nær Savalen	Garborg, Arne O. F.; Garborg, Hans Eivind 8621	University of Oslo, Natural History Museum (O)	62.2539	10.4328
Epipogium aphyllum	Norway	Sør-Trøndelag, Melhus, Ved Stugun, Kolbrandstad, Hølonda; Ca 300 m øst for gården, en liten bratt, fuktig skråning. Bare denne ene forekomsten. I samme område også: marisko, stortveblad, vanlig nattfiol, skogmarihånd, lappmarihånd, breiflangre, brudespore.	Eikeland, Gunnar 7433	University of Oslo, Natural History Museum (O)	63.1552	10.0206
Epipogium aphyllum	Norway	Oppland, Bakstad	Anders Breili 1253807	University of Oslo, Natural History Museum	61.1933	10.4687
Epipogium aphyllum	Norway	Oppland, Lom: opp for Ulstad ved Fossbergi	Løkken, Sverre 8636	University of Oslo, Natural History Museum (O)	61.8303	8.58134
Epipogium aphyllum	Norway	Hedmark, Tynset, Herbariet mitt har et eksemplar funnet i Borråsen.	Kielland-Lund, Johan 130288	University of Oslo, Natural History Museum (O)	62.287	10.685
Epipogium aphyllum	Norway	Hedmark, Engerdal, Gutulia nasj. Park	Ryvarden, Leif 8630	University of Oslo, Natural History Museum (O)	62.0301	12.1598
Epipogium aphyllum	Norway	Hedmark, Brattfjellets västsida	Magnus Andersson 1481911	University of Oslo, Natural History Museum	61.5412	12.5184
Epipogium aphyllum	Sweden	Ångermanland, Ångerml. Bjetrå sn. juli 1887. Svedmark.	Svedmark S-T-15493	GBIF-Sweden, Phanerogamic Botanical Collections (S)	62	15
Epipogium aphyllum	Sweden			GBIF-Sweden, Wetland Inventory (NV)	61.7546	15.182
Epipogium aphyllum	Sweden	Dalarna, Skattungen. Andra udden bortom ön. 16/8 46.	S-N125-213	GBIF-Sweden, Phanerogamic Botanical Collections (S)	61	14.5
Epipogium aphyllum	Sweden		Hartman, Robert OHN 64589	GBIF-Sweden, OHN	60.6943	17.1723
Epipogium aphyllum	Sweden	Skedevi, Reijmyre glasbruk	OHN 39043	GBIF-Sweden, OHN	58.9597	15.9213
Epipogium aphyllum	Norway	Oppland, Lom: opp for Ulstad ved Fossbergi	Løkken, Sverre 8636	University of Oslo, Natural History Museum (O)	61.8303	8.58134
Epipogium aphyllum	Norway	Oppland, Sel: W-siden av Murudalen, frodig fjellbjørkeskogtype med lushatt o.l.	Roang, J. K. 69373	University of Oslo, Natural History Museum (O)	61.627	9.19181
Epipogium aphyllum	Norway	Sogn og Fjordane, Lærdal, Hausafjell	Wrigstedt, Vilh. 14014	Natural History Museum, University of Oslo (TRH)	61.1278	7.24407
Epipogium aphyllum	Norway	Sogndal, Sogn og Fjordane, Fimreite. Meisura.	Breili, Anders; Berget, Knut Kai 76860	University Museums of Norway (MUSIT)	61.306	6.92873
Epipogium aphyllum	Norway	Buskerud, Nes: ved kilde i lia S for Nyhyttetj.; bl.skog: Picea, Pinus, Betula pub., Salix caprea; bratt, N-eksp., 16 skudd innen 40 cm diam.; pH i kilden (1c 2m unna): 6.8, 6.9. s.m. Rubus sax	Wischmann, Finn 8646	University of Oslo, Natural History Museum (O)	60.6342	8.97201
Epipogium aphyllum	Norway	Oppland, Sør-Aurdal; Begndal; Eid - Eidsbakkeputten	Wischmann, Finn 3094/189	University of Oslo, Natural History Museum (O)	60.7287	9.73184
Epipogium aphyllum	Norway	Oppland, Øyer, Bakstad	Anders Breili 1301748	The Norwegian Biodiversity Information Centre (NBIC)	61.1941	10.4672
Epipogium aphyllum	Norway	Hedmark	Wischmann, Finn 8626	University of Oslo, Natural History Museum (O)	60.8474	10.9032
Epipogium aphyllum	Norway	Hedmark, Åmot: li S for Mørstadbua, NW-eksponert granskog, fuktig drag	Wischmann, Finn 8617	University of Oslo, Natural History Museum (O)	61.0789	11.4465
Epipogium aphyllum	Norway	Hedmark, Elverum. Myr vest for Fritsknappen; Jømna. Funnet under grøfting	Furuset, Olav 8615	University of Oslo, Natural History Museum (O)	60.8148	11.7472
Epipogium aphyllum	Norway	Hedmark, Kongsvinger, langs den gamle veien fra Tangen til Sletmoen på Austmarka.	Lunderbye, Disa Tegnér 130289	University of Oslo, Natural History Museum (O)	60.1696	12.331
Epipogium aphyllum	Norway	Østfold, Marker, Rødenes: mellom Taraldrud og Ådal, i urterik gammel granskog	Størmer, Ingrid 8611	University of Oslo, Natural History Museum (O)	59.5789	11.5572
Epipogium aphyllum	Norway	Oslo fylke, Bokstadaasen	Schenck 8613	University of Oslo, Natural History Museum (O)	59.9678	10.6658
Epipogium aphyllum	Norway	Buskerud, På austsida av Drammenselva, i marka ovanfor Åmot ved eit vatn som heiter Store Vindsjø. På sørvestsida av dette vatnet ca 40 m frå vasskanten inne i granskogen vart planta funne. Det var 4 blomestylkar som stod tett saman likeved ein granlegg. Det	Haare, Ove 8643	University of Oslo, Natural History Museum (O)	59.8785	9.98996
Epipogium aphyllum	Norway	Telemark, Kragerø, Skarknuten-Skrubbåsen —	Jansson U. 251966	Natural History Museum, University of Oslo	58.8882	9.28533
Epipogium aphyllum	Norway	Telemark, Kviteseid, garden Wrå, Vråliosen; på skuggefull fugtig skogmark; Det var berre 6-7 planter i ein kvatratfots umkrets.	Wrå, Olav 8652	University of Oslo, Natural History Museum (O)	59.3457	8.24253
Epipogium aphyllum	Norway	Telemark, Tokke, Rukkeåi v/ Åsgrend —	Klepsland, Jon T. 244429	Natural History Museum, University of Oslo	59.4682	7.88127
Epipogium aphyllum	Norway	Evje og Hornnes, Hornnes: Linddalen; I bratt, steinete lauvlid (mest osp) mot SW	8655	University of Oslo, Natural History Museum (O)	58.6699	7.59943
Epipogium aphyllum	Norway	Grimstad, Reddalskollen vest	Inger-Lise Fonneland 1464109	The Norwegian Biodiversity Information Centre (NBIC)	58.3236	8.48527
Epipogium aphyllum	Sweden	Hallingeberg	Tolf, Rob. OHN 113654	GBIF-Sweden, OHN	57.6835	16.3532
Epipogium aphyllum	Sweden	Oppmanna	Fagerlund, C. OHN 53904	GBIF-Sweden, OHN	56.1671	14.3352
Epipogium aphyllum	Denmark	Sealand and islands, Møens Klinteskov bag Dronningestolen	H. Mortensen DK-0001763	Botanical Garden & Museum, Natural History Museum of Denmark	54.98	12.3
Epipogium aphyllum	Denmark	Sealand and islands	DK-0001808	Botanical Garden & Museum, Natural History Museum of Denmark	55.48	12.01
Epipogium aphyllum	Denmark	Sealand and islands, Teglskov	Carl Christensen DK-0001769	Botanical Garden & Museum, Natural History Museum of Denmark	54.76	11.68
Epipogium aphyllum	Denmark	Sealand and islands, Gyrstinge Skov	DK-0001811	Botanical Garden & Museum, Natural History Museum of Denmark	55.35	11.43
Epipogium aphyllum	Denmark	Funen, Gels Skov (Sellebergs), Kjølstrup Sogn	Sørensen DK-0001782	Botanical Garden & Museum, Natural History Museum of Denmark	55.41	10.6
Epipogium aphyllum	Denmark	East Jutland, Marselisborg Skov	Poul Larsen DK-0001812	Botanical Garden & Museum, Natural History Museum of Denmark	56.16	9.933
Epipogium aphyllum	Germany	Flensburg (Süd)	Mitarbeiter der Floristischen Kartierung Deutschlands 1372215	Bundesamt für Naturschutz / Netzwerk Phytodiversität Deutschland	54.76	9.42
Epipogium aphyllum	Germany	Eutin	Mitarbeiter der Floristischen Kartierung Deutschlands 1394962	Bundesamt für Naturschutz / Netzwerk Phytodiversität Deutschland	54.16	10.58
Epipogium aphyllum	Germany	Wakendorf	Mitarbeiter der Floristischen Kartierung Deutschlands 1394965	Bundesamt für Naturschutz / Netzwerk Phytodiversität Deutschland	53.76	10.08
Epipogium aphyllum	Germany	Schwerin	Mitarbeiter der Floristischen Kartierung Deutschlands 1394966	Bundesamt für Naturschutz / Netzwerk Phytodiversität Deutschland	53.66	11.42
Epipogium aphyllum	United Kingdom	Bucks.	Banks, Capt. J. 28258.000	Royal Botanic Gardens, Kew	54	-2
Epipogium aphyllum	United Kingdom	Site name protected	56752833	UK National Biodiversity Network	52.1917	-2.51207
Epipogium aphyllum	United Kingdom	Wye Valley,nr Ross	56752832	UK National Biodiversity Network	51.9213	-2.65441
Epipogium aphyllum	United Kingdom	Site name protected	55001465	UK National Biodiversity Network	51.557	-0.773772
Epipogium aphyllum	England		1258579	http://www.inaturalist.org/observations/1258579	51.4099	-0.994939
Epipogium aphyllum	United Kingdom		62166247	UK National Biodiversity Network	51.5597	-1.06225
Epipogium aphyllum	Spain	Alt Àneu, bosc de Gerdar, pont de les Barreres,	C. Aedo 702774-1	GBIF-Spain, Real Jardin Botanico (Madrid), MA	42.6431	1.02528
Epipogium aphyllum	Spain	Lo Pajares		GBIF-Spain, Fundacion Biodiversidad, Real Jardin Botanico (CSIC)	41.1	-2.1
Epipogium aphyllum	Spain		990593	GBIF-Spain	42.05	-2.58
Epipogium aphyllum	Spain	Rincon de Belagua	1901559	GBIF-Spain, Fundacion Biodiversidad, Real Jardin Botanico (CSIC)	42.1	-0.1
Epipogium aphyllum	Spain	Pallars Sobira, en el valle de un torrente de montaña tributario del Noguera Pallaresa	1424032	GBIF-Spain, Fundacion Biodiversidad, Real Jardin Botanico (CSIC)	42.1	0.1
Epipogium aphyllum	Italy	N.W. Appeuines, Parma Province	29047.237	Royal Botanic Gardens, Kew	42.8	12.8
Epipogium aphyllum	Italy	Toscana	Mattia Menchetti 1840569	http://www.inaturalist.org/observations/1840569	44.0588	10.6065
Epipogium aphyllum	France	Rivière-Drugeon	CBNFC 108 25493	Société Botanique de Franche-Comté/Conservatoire Botanique National de Franche-Comté	46	2
Epipogium aphyllum	France		Jean-Francois SIGNORET 293617	SPN - Service du Patrimoine naturel, Museum national d'Historie naturelle Paris, ONF	44.1501	6.4388
Epipogium aphyllum	France		I0692020013703668	SPN - Service du Patrimoine naturel, Museum national d'Historie naturelle Paris	44.9838	5.60126
Epipogium aphyllum	France		Roland DELUERMOZ 268515	SPN - Service du Patrimoine naturel, Museum national d'Historie naturelle Paris, ONF	45.7806	6.15393
Epipogium aphyllum	France		J. GUYON I0621010003601510	SPN - Service du Patrimoine naturel, Museum national d'Historie naturelle Paris	46.1538	5.65674
Epipogium aphyllum	France		René DUTRUEL 268850	SPN - Service du Patrimoine naturel, Museum national d'Historie naturelle Paris, ONF	46.0306	6.81532
Epipogium aphyllum	Germany	Immenstadt im Allgäu	Mitarbeiter der Floristischen Kartierung Deutschlands 1372297	Bundesamt für Naturschutz / Netzwerk Phytodiversität Deutschland	47.56	10.25
Epipogium aphyllum	Germany	Mittenwald	Mitarbeiter der Floristischen Kartierung Deutschlands 1372356	Bundesamt für Naturschutz / Netzwerk Phytodiversität Deutschland	47.46	11.25
Epipogium aphyllum	Germany	Starnberg Nord	Mitarbeiter der Floristischen Kartierung Deutschlands 1372287	Bundesamt für Naturschutz / Netzwerk Phytodiversität Deutschland	48.06	11.42
Epipogium aphyllum	Germany	Oberaudorf	Mitarbeiter der Floristischen Kartierung Deutschlands 1372182	Bundesamt für Naturschutz / Netzwerk Phytodiversität Deutschland	47.66	12.25
Epipogium aphyllum	Austria	Kärnten. Otting bei Overdrauburg	Arbesser,M. s.n. 157283	Karl Franzens University of Graz, Institute for Botany, Herbarium GZU	46.75	12.9167
Epipogium aphyllum	Austria	Salzburg: Im Hellbrunner Park	Fritsch,Karl [jun.] s.n. 157301	Karl Franzens University of Graz, Institute for Botany, Herbarium GZU	47.775	13.0417
Epipogium aphyllum	Austria	Steyrling, ENE vom Meisenberg	Kleesadl Gerhard, Speta Franz 100011891	Biologiezentrum Linz Oberoesterreich	47.7611	14.0792
Epipogium aphyllum	Austria	In den Karawanken, bei Bad Vellach	157291	Karl Franzens University of Graz, Institute for Botany, Herbarium GZU	46.425	14.5417
Epipogium aphyllum	Austra	Österreich, Steiermark: Mürzsteger Alpen; Bezirk Mürzzuschlag, Gemeinde Altenberg an der Rax; ca. 19 km NNW Mürzzuschlag, NNW vom Hohen Waxenegg, am N-Hang über der Kalten Mürz; ca. 1000 m; Quadrant 8259/3 (15°32'44"±8"E; 47°44'48"±4"N); in einem Buchen-Fichten-Tannen-Wald;	Zernig, Kurt GJO-0004596	Steiermärkisches Landesmuseum Joanneum - Herbarium GJO	47.7467	15.5456
Epipogium aphyllum	France		I215 000000003828	SPN - Service du Patrimoine naturel, Museum national d'Histoire naturelle, Paris	49.4875	5.55269
Epipogium aphyllum	Luxembourg	Mertzig	DSS0043900005B0Xt	Musée national d'histoire naturelle Luxembourg	49.84	6.01
Epipogium aphyllum	Germany	Schönecken	Mitarbeiter der Floristischen Kartierung Deutschlands 1372328	Bundesamt für Naturschutz / Netzwerk Phytodiversität Deutschland	50.16	6.42
Epipogium aphyllum	France			SPN - Service du Patrimoine naturel, Museum national d'Histoire naturelle, Paris	48.0133	6.82387
Epipogium aphyllum	France		ISSLER (E.) 361540	SPN - Service du Patrimoine naturel, Museum national d'Histoire naturelle, Paris	47.9995	7.22565
Epipogium aphyllum	Germany	Donaueschingen	Mitarbeiter der Floristischen Kartierung Deutschlands 1372344	Bundesamt für Naturschutz / Netzwerk Phytodiversität Deutschland	47.96	8.42
Epipogium aphyllum	Germany	Überlingen-Ost	Mitarbeiter der Floristischen Kartierung Deutschlands 1372165	Bundesamt für Naturschutz / Netzwerk Phytodiversität Deutschland	47.76	9.25
Epipogium aphyllum	Germany	Balingen	Mitarbeiter der Floristischen Kartierung Deutschlands 1372279	Bundesamt für Naturschutz / Netzwerk Phytodiversität Deutschland	48.26	8.92
Epipogium aphyllum	Germany	Bad Urach	Mitarbeiter der Floristischen Kartierung Deutschlands 1372334	Bundesamt für Naturschutz / Netzwerk Phytodiversität Deutschland	48.46	9.42
Epipogium aphyllum	Germany	Stimpfach	Mitarbeiter der Floristischen Kartierung Deutschlands 1372333	Bundesamt für Naturschutz / Netzwerk Phytodiversität Deutschland	49.06	10.08
Epipogium aphyllum	Germany	Nördlingen	Mitarbeiter der Floristischen Kartierung Deutschlands 1372273	Bundesamt für Naturschutz / Netzwerk Phytodiversität Deutschland	48.86	10.42
Epipogium aphyllum	Germany	Nennslingen	Mitarbeiter der Floristischen Kartierung Deutschlands 1395078	Bundesamt für Naturschutz / Netzwerk Phytodiversität Deutschland	49.06	11.08
Epipogium aphyllum	Germany	Bruck in der Oberpfalz	Mitarbeiter der Floristischen Kartierung Deutschlands 1372270	Bundesamt für Naturschutz / Netzwerk Phytodiversität Deutschland	49.26	12.25
Epipogium aphyllum	Germany	Lam	Mitarbeiter der Floristischen Kartierung Deutschlands 1372271	Bundesamt für Naturschutz / Netzwerk Phytodiversität Deutschland	49.16	13.08
Epipogium aphyllum	Slovakia		J. Suza 1346677	Smithsonian Institution	49.1	17.8
Epipogium aphyllum	Poland		National System of Proetcted Areas in Poland 13142	Polish Academy of Science, Institute od Nature Conservation	50.6921	19.4245
Epipogium aphyllum	Poland	Skupowo	S. Fieńko 5946	Forest Research Institute, Deparment of Natural Forests	52.8325	23.7011
Epipogium aphyllum	Poland		National System of Proetcted Areas in Poland 13145	Polish Academy of Science, Institute od Nature Conservation	54.3059	18.309
Epipogium aphyllum	Germany	Zittau (Süd)	Mitarbeiter der Floristischen Kartierung Deutschlands 1395056	Bundesamt für Naturschutz / Netzwerk Phytodiversität Deutschland	50.86	14.75
Epipogium aphyllum	Germany	Neustadt	Mitarbeiter der Floristischen Kartierung Deutschlands 1395044	Bundesamt für Naturschutz / Netzwerk Phytodiversität Deutschland	51.06	14.25
Epipogium aphyllum	Germany	Olbernhau	Mitarbeiter der Floristischen Kartierung Deutschlands 1395061	Bundesamt für Naturschutz / Netzwerk Phytodiversität Deutschland	50.66	13.42
Epipogium aphyllum	Germany	Pfarrweisach	Mitarbeiter der Floristischen Kartierung Deutschlands 1395071	Bundesamt für Naturschutz / Netzwerk Phytodiversität Deutschland	50.16	10.75
Epipogium aphyllum	Germany	Blankenhain	Mitarbeiter der Floristischen Kartierung Deutschlands 1395051	Bundesamt für Naturschutz / Netzwerk Phytodiversität Deutschland	50.86	11.42
Epipogium aphyllum	Germany	Langenberg	Mitarbeiter der Floristischen Kartierung Deutschlands 1395047	Bundesamt für Naturschutz / Netzwerk Phytodiversität Deutschland	50.96	12.08
Epipogium aphyllum	Germany	Ballenstedt	Mitarbeiter der Floristischen Kartierung Deutschlands 1395015	Bundesamt für Naturschutz / Netzwerk Phytodiversität Deutschland	51.76	11.25
Epipogium aphyllum	Germany	Stackelitz	Mitarbeiter der Floristischen Kartierung Deutschlands 1394995	Bundesamt für Naturschutz / Netzwerk Phytodiversität Deutschland	52.06	12.42
Epipogium aphyllum	Germany	Boitzenburg i.d. Uckermark	Mitarbeiter der Floristischen Kartierung Deutschlands 1394968	Bundesamt für Naturschutz / Netzwerk Phytodiversität Deutschland	53.26	13.58
Epipogium aphyllum	Germany	Benz	Mitarbeiter der Floristischen Kartierung Deutschlands 1394964	Bundesamt für Naturschutz / Netzwerk Phytodiversität Deutschland	53.96	14.08
Epipogium aphyllum	Germany	Middelhagen	Mitarbeiter der Floristischen Kartierung Deutschlands 1394961	Bundesamt für Naturschutz / Netzwerk Phytodiversität Deutschland	54.36	13.75
Epipogium aphyllum	Germany	Bad Salzdetfurth	Mitarbeiter der Floristischen Kartierung Deutschlands 1394992	Bundesamt für Naturschutz / Netzwerk Phytodiversität Deutschland	52.06	10.08
Epipogium aphyllum	Germany	Stadtoldendorf	Mitarbeiter der Floristischen Kartierung Deutschlands 1395003	Bundesamt für Naturschutz / Netzwerk Phytodiversität Deutschland	51.86	9.58
Epipogium aphyllum	Germany	Springe	Mitarbeiter der Floristischen Kartierung Deutschlands 1394976	Bundesamt für Naturschutz / Netzwerk Phytodiversität Deutschland	52.26	9.58
Epipogium aphyllum	Germany	Alsfeld	Mitarbeiter der Floristischen Kartierung Deutschlands 1372258	Bundesamt für Naturschutz / Netzwerk Phytodiversität Deutschland	50.76	9.25
Epipogium aphyllum	Germany	Korbach	Mitarbeiter der Floristischen Kartierung Deutschlands 1372248	Bundesamt für Naturschutz / Netzwerk Phytodiversität Deutschland	51.26	8.92
Epipogium aphyllum	Germany	Bohmte	Mitarbeiter der Floristischen Kartierung Deutschlands 1394972	Bundesamt für Naturschutz / Netzwerk Phytodiversität Deutschland	52.36	8.25
Epipogium aphyllum	Germany	Hasbergen	Mitarbeiter der Floristischen Kartierung Deutschlands 1394973	Bundesamt für Naturschutz / Netzwerk Phytodiversität Deutschland	52.26	7.92
Epipogium aphyllum	Germany	Hagen-Hohenlimburg	Mitarbeiter der Floristischen Kartierung Deutschlands 1395031	Bundesamt für Naturschutz / Netzwerk Phytodiversität Deutschland	51.36	7.58
Epipogium aphyllum	Germany	Herborn	Mitarbeiter der Floristischen Kartierung Deutschlands 1395059	Bundesamt für Naturschutz / Netzwerk Phytodiversität Deutschland	50.66	8.25
Epipogium aphyllum	Germany	Mayen	Mitarbeiter der Floristischen Kartierung Deutschlands 1395066	Bundesamt für Naturschutz / Netzwerk Phytodiversität Deutschland	50.36	7.25
Epipogium aphyllum	Russia	Kirvu	John Linden 255377889	Finnish Museum of Natural History (H)	60	100
Epipogium aphyllum	Russia		Ludwig Martins B10 0274694	B	51.0992	85.6217
Epipogium aphyllum	Japan	Hokkaido Pref., Tsubetsu-cho	25964	National Museum of Nature and Science, Japan	36	138
Epipogium aphyllum	China	Yunnan, Gongshan	C. W. Wang 00141030	Harvard University Herbaria	25	102
Epipogium aphyllum	China	Sichuan, Songpan	E. H. Wilson 00141031	Harvard University Herbaria	30.5	102.5
Epipogium aphyllum	China		CDBI0170882	Chinese Virtual Herbarium Database	31.9058	102.206
Epipogium aphyllum	China	Village "Pei No. 4" - Nam La Tso; SE Tibet, Kongbo, Namchabarwa/Xizang Zizhiqu	B.Dickoré GMBA-HUP-124281	Global Mountain Biodiversity Assessment - GMBA	29.58	94.93
Epipogium aphyllum	China	Nangxian - Mainling, Gyemdong W 10 km Vy. (Camp 13); SE Tibet, Kongbo, Nangxian/Xizang Zizhiqu	B.Dickoré GMBA-HUP-128541	Global Mountain Biodiversity Assessment - GMBA	28.97	93.22
Epipogium aphyllum	India	Flora of Garhwal : Gangharea	M.A. Rau P00347491	MNHN - Muesum national d'Histoire naturelle	20	77
Epipogium aphyllum	India	Kashmir/State of Jammu and Kashmīr	GMBA-HUP-57671	Global Mountain Biodiversity Assessment - GMBA	34.08	47.82
Epipogium aphyllum	Pakistan	Mushkin RH SE; Astor, Da/Northern Areas	B.Dickoré GMBA-HUP-41996	Global Mountain Biodiversity Assessment - GMBA	35.48	74.73
Epipogium aphyllum	Sweden	Mellan LindtjÃ¤rnen och KlockarsjÃ¶n. Gammal granskog	T. Merkert OHN79622	OHN	62.0464	16.0587
Epipogium aphyllum	Sweden	SkÃ¥ne; IvÃ¶ s:n, IvÃ¶n. Bokskog 500 m NO IvÃ¶ klack. LÃ¥g bortslÃ¤ngda vid stigen	Y. Johannson OHN 74845	OHN	56.1235	14.4494
Epipogium aphyllum	Sweden	Sk. pÃ¥ BokenÃ¤set mellan Karsholm o Oppmanna sjÃ¶n straxt ofvan fÃ¤rjstÃ¤llet vid stigen i mÃ¤ngd	Kjellander OHN 68839	OHN	56.1216	14.2886
Epipogium aphyllum	Sweden	Reijmyre glasbruk	OHN 39043	OHN	58.9597	15.9213
Epipogium aphyllum	Sweden	Sk. BokenÃ¤set i Oppmanna s:n vid stigen utÃ¥t Hallen	Fagerlund, C. OHN 53904	OHN	56.1671	14.3352
Epipogium aphyllum	Sweden	fr. JocksÃ¤lls fÃ¤bodar vid sjÃ¶n Skattungen i Orsa	Ur J. I. SabelstrÃ¶ms herbarium OHN 53905	OHN	61.1092	14.649
Epipogium aphyllum	Sweden	Jemtl. StrÃ¥nÃ¤set i Stugu s:n. StorflohÃ¶jden pÃ¥ grÃ¤nslinien mellan Stugun o. StrÃ¶msnÃ¤s	Holmberger, E. OHN 131198	OHN	63.178	15.6593
Epipogium aphyllum	Sweden	Gestr. Gefle, pÃ¥ LimÃ¶n	Hartman, Robert OHN 64589	OHN	60.6943	17.1723
Epipogium aphyllum	Sweden	A–stersund nÃ¤ra Ã„nge	Olsson, P. OHN 68591	OHN	63.1735	14.6666
Epipogium aphyllum	Sweden	Ankarsrum in silvis obscuris ad HÃ¤llsjÃ¶n	Tolf, Rob. OHN 113654	OHN	57.6835	16.3532
Epipogium aphyllum	Sweden	Jemtl. Ã¶ster om Ã–stersund pÃ¥ Odensala mark	Olsson, P. OHN 68595	OHN	63.1735	14.6666
Epipogium aphyllum	Sweden	JÃ¤mtl, Ragunda sn, Kullstaberget	Frisendahl, Arvid OHN 106067	OHN	63.1322	16.3535
Epipogium aphyllum	Sweden	Hammerdal Jtl. Skog	Karlsson, P. OHN 96323	OHN	63.5812	15.3552
Epipogium aphyllum	Sweden	Norrbotten, SÃ¶dra Sunderbyn	Nilsson, Karl Alb. OHN 30081	OHN	65.6593	22.0878
Epipogium aphyllum	Sweden	Nlandskog. LuleÃ¥, Norrbotten	Olsson, Rub. OHN 72481	OHN	65.6004	22.2042
Epipogium aphyllum	Norway	(Neslandsvatn) - Skorvetj. - Kåsa - O-siden av Garefjell - Veltmoen - Skorvetjern.	Wischmann, Finn 344/37	O	58.9886	9.12039
Epipogium aphyllum	Norway	Lia ovenf Tyribakken; Nes	Wischmann, F. 3326/166	O	60.623	9.0442
Epipogium aphyllum	Norway	Dokkelva - Melåsen; Nes	Wischmann, F. 3338/118	O	60.623	9.00766
Epipogium aphyllum	Norway	Omkring Yglekletten; Åmot	Wischmann, F. 2565/143	O	61.2255	11.4103
Epipogium aphyllum	Norway	[omkring] Storebakkan; Nes (Buskerud)	Wischmann, F. 3457/159	O	60.6319	8.9711
Epipogium aphyllum	Norway	Rødsæter - åsen i NW; Åmot	Wischmann, F. 2572/173	O	61.2547	11.5338
Epipogium aphyllum	Norway	Tanglia; Stor-Elvdal	Wischmann, F. 2613/113	O	61.7907	10.5155
Epipogium aphyllum	Norway	SW-siden av Viengskletten; Stor-Elvdal	Wischmann, F. 2612/131	O	61.6213	10.9238
Epipogium aphyllum	Norway	Svestad (- Svestadvollen); Stor-Elvdal	Wischmann, F. 2616/174	O	61.4957	11.093
Epipogium aphyllum	Norway	Myr og li ved Brekkenget; Øv. Rendal; Rendalen	Wischmann, F. 2589/133	O	61.9642	10.9915
Epipogium aphyllum	Norway	Sør-Aurdal; Begndal; Eid - Eidsbakkeputten	Wischmann, F. 3094/189	O	60.7287	9.73184
Epipogium aphyllum	Norway	Nord-Aurdal; Aurdal; li Efor Skardselve	Wischmann, F. 3069/161	O	60.9097	9.38568
Epipogium aphyllum	Norway	Unsetbrua - li i W; Rendalen	Wischmann, F. 2587/101	O	61.945	11.076
Epipogium aphyllum	Norway	Skog ml. Uglekletten og Granåsen; Åmot	Wischmann, F. 5179/74	O	61.227	11.4306
Epipogium aphyllum	Germany	Bad Hindelang Giebelhaus Allgäuer Hochalpen	318632569	Naturgucker	47.421	10.4123
Epipogium aphyllum	Germany	Pfronten Falkenstein	331633910	Naturgucker	47.5685	10.5848
Epipogium aphyllum	Germany	Hüfingen	369434811	Naturgucker	47.929	8.47183
Epipogium aphyllum	Germany	Oberstdorf Gerstruben	1535471271	Naturgucker	47.3692	10.3162
Epipogium aphyllum	Germany	Bayersried, Binkenhofen, Staig, Webams	933514168	Naturgucker	47.9228	10.4822
Epipogium aphyllum	Germany	Hüfingen	2005721749	Naturgucker	47.929	8.47183
Epipogium aphyllum	Switzerland	Bergwald Plan de Funtanas	677869719	Naturgucker	46.7691	10.2968
Epipogium aphyllum	Germany	Hüfingen	412706123	Naturgucker	47.929	8.47183
Epipogium aphyllum	Germany	Nationalpark Berchtesgaden	435965456	Naturgucker	47.5483	12.9347
Epipogium aphyllum	Germany	Pfronten Falkenstein	16550195	Naturgucker	47.5685	10.5848
Epipogium aphyllum	Germany	Pfronten Falkenstein	1644569257	Naturgucker	47.5685	10.5848
Epipogium aphyllum	Germany	Pfronten Falkenstein	1212829123	Naturgucker	47.5685	10.5848
Epipogium aphyllum	Germany	Pfronten Falkenstein	1962262203	Naturgucker	47.5685	10.5848
Epipogium aphyllum	Norway	Høgrotet nær Olavsspranget	Bj. Mathiesen 14017	TRH	63.4514	10.2533
Epipogium aphyllum	Norway	Finsåsskogen	Alf Farbu 14018	TRH	64.2067	12.2187
Epipogium aphyllum	Norway	Nedrefoss, Naustneset	O.I. Rønning 14020	TRH	69.3304	11.952
Epipogium aphyllum	Norway	Bangsberget	R. Tambs 14013	TRH	60.8582	10.9053
Epipogium aphyllum	Norway	Bergsåsen	L. Kjelvik 14015	TRH	64.2578	12.4083
Epipogium aphyllum	Norway	Hausafjell	Vilh. Wrigstedt 14014	TRH	61.1278	7.24404
Epipogium aphyllum	Norway	ANA for Fagerlia	Egil Ingvar Aune 14019	TRH	65.5238	13.7081
Epipogium aphyllum	Norway	NE for Hestmarkdammen	A. Erlandsen 14016	TRH	63.4161	10.8511
Epipogium aphyllum	Norway	Rena, Nordre Bjørsland	Olav Gjærevoll 14012	TRH	61.1703	11.3332
Epipogium aphyllum	Norway	NV for Abbortj.	B. Platou 307022	TRH	61.1397	10.5121
Epipogium aphyllum	Norway	Kalvøya	Asbjørn Moen, Liv Sigrid Nilsen 81106	TRH	64.9814	10.8624
Epipogium aphyllum	Norway	Finsåsmarka	Tommy Prestø 34551	TRH	64.2169	12.2413
Epipogium aphyllum	Austria		652352	Biodiversitätsdatenbank des Landes Salzburg	47.8	13.1
Epipogium aphyllum	Austria		280801	Biodiversitätsdatenbank des Landes Salzburg	46.7	13
Epipogium aphyllum	Austria		652353	Biodiversitätsdatenbank des Landes Salzburg	47.7	13.1
Epipogium aphyllum	Austria		652354	Biodiversitätsdatenbank des Landes Salzburg	47.7	13.1
Epipogium aphyllum	Austria		651377	Biodiversitätsdatenbank des Landes Salzburg	47.7	13.1
Epipogium aphyllum	Austria		817457	Biodiversitätsdatenbank des Landes Salzburg	47	13.9
Epipogium aphyllum	Austria		817456	Biodiversitätsdatenbank des Landes Salzburg	47	13.9
Epipogium aphyllum	Austria		817455	Biodiversitätsdatenbank des Landes Salzburg	47.3	13.3
Epipogium aphyllum	Norway	Lærdal hd. Refsnes. Hansafjell - Bleiefjell.	Vilh. Wrigstedt 278531	BG	61.1278	7.24404
Epipogium aphyllum	Norway	Evje og Hornnes: Hornnes: Linddalen.	Anders Danielsen 278530	BG	58.6718	7.60075
Epipogium aphyllum	Austria	Bei Lech	Milz, Gebhard 289897	inatura - Erlebnis Naturschau Dornbirn	47.2105	10.1432
Epipogium aphyllum	Austria	Bei Lech	Milz, Gebhard 120615	inatura - Erlebnis Naturschau Dornbirn	47.2105	10.1432
Epipogium aphyllum	Austria	Bürser Schlucht	Milz, Gebhard 289896	inatura - Erlebnis Naturschau Dornbirn	47.1361	9.7773
Epipogium aphyllum	Austria	Bürser Schlucht	Milz, Gebhard 120614	inatura - Erlebnis Naturschau Dornbirn	47.1361	9.7773
Epipogium aphyllum	Austria	Engen unter der Kanisfluh	123754	inatura - Erlebnis Naturschau Dornbirn	47.3426	9.91601
Epipogium aphyllum	Switzerland	Vorarlberg Bundesland	123880	inatura - Erlebnis Naturschau Dornbirn	46.8414	9.53098
Epipogium aphyllum	Spain	Valle de Linza	Benito Ayuso & Gutiérrez Matallana 704916-1	MA	42.88	-0.8
Epipogium aphyllum	Spain	Sierra Cebollera, Lumbreras, arroyo del Abasco	Benito Ayuso, Gutierrez Matallana & Ollero 704915-1	MA	42.02	-2.6
Epipogium aphyllum	Austria	Scharnitz SE: Gleirschtal	B4B75875-94CC-459B-AEC9-00F849B11CF0	TLMF	47.3481	11.3232
Epipogium aphyllum	Austria	Pertisau	7BC4E7AD-4DEB-44F7-A734-6DEB1860FC8B	TLMF	47.433	11.683
Epipogium aphyllum	Austria	Innsbruck/ Kerschbuchhof	2D8915AC-EC3F-4DEE-B38B-4F0DAC584AA2	TLMF	47.266	11.316
Epipogium aphyllum	Austria	Kalkberg/ St.Lambrecht NE	491AB66F-954A-4BF9-807F-2BBAC5429807	TLMF	47.0833	14.3333
Epipogium aphyllum	Austria	Innsbruck: Mühlau, Wurmbachquelle	2D1B8938-67FA-465D-B357-93DD3001502C	TLMF	47.2953	11.4122
Epipogium aphyllum	Austria	Hintersteiner See	0CC938B7-4EB1-4AA3-A06C-BACE7F65B052	TLMF	47.5408	12.2131
Epipogium aphyllum	Austria	Gadental - Gadenalpe/ Bad Rothenbrunn S	Polatschek A. 722CE833-54F2-4BFC-B39A-B789A0BC8D00	TLMF	47.232	9.982
Epipogium aphyllum	Finland		Taskinen, J. 004119	JYV	62.877	27.6844
Epipogium aphyllum	Finland		A. Tall, Wilh. Sorri 004118	JYV	62.6965	26.1177
Epipogium aphyllum	Finland		Minkkinen, Reino J. 004116	JYV	61.435	21.8399
Epipogium aphyllum	Finland		Laitinen, Martti 021815	JYV	63.0539	25.9091
Epipogium aphyllum	Finland		Vuori, Paula 004115	JYV	62.245	25.7461
Epipogium aphyllum	Finland		Sorri, Wilh. 004120	JYV	62.6965	26.1177
Epipogium aphyllum	Finland		Saari, Veli 004117	JYV	61.8861	25.7608
Epipogium aphyllum	China		6338360	PE	27.7407	98.6658
Epipogium aphyllum	China		6338359	PE	27.7407	98.6658
Epipogium aphyllum	China	Upper Kiukiang Valley, (Clulung)	6338358	PE	27.7407	98.6658
Epipogium aphyllum	China	Upper Kiukiang Valley, (Clulung) Narktai	6338356	PE	27.7407	98.6658
Epipogium aphyllum	India	Kashmir/State of Jammu and Kashmīr	GMBA-HUP-57671	GMBA	34.08	74.82
Epipogium aphyllum	China	Village "Pei No. 4" - Nam La Tso; SE Tibet, Kongbo, Namchabarwa/Xizang Zizhiqu	B.Dickoré GMBA-HUP-124281	GMBA	29.58	94.93
Epipogium aphyllum	China	Nangxian - Mainling, Gyemdong W 10 km Vy. (High Camp 13´); SE Tibet, Kongbo, Nangxian/Xizang Zizhiqu	B.Dickoré GMBA-HUP-128601	GMBA	28.93	93.22
Epipogium aphyllum	China	Nangxian - Mainling, Gyemdong W 10 km Vy. (High Camp 13´); SE Tibet, Kongbo, Nangxian/Xizang Zizhiqu,	B.Dickoré GMBA-HUP-128596	GMBA	28.93	93.22
Epipogium aphyllum	Pakistan	Mushkin RH SE; Astor, Da/Northern Areas	B.Dickoré GMBA-HUP-41996	GMBA	35.48	74.73
Epipogium aphyllum	Spain	Saldes, baga de Gresolet	003643.594368.500.13	BDBC	42.17	1.66
Epipogium aphyllum	Spain	Fogars de Montclús ctra. de Santa Fe del Montseny	003643.502099.5774.124	BDBC	41.72	2.39
Limodorum abortivum	Cyprus		Anonymous 997	MO	35.1086	33.5047
Limodorum abortivum	Italy		Agostino Todaro 954	MO	41.9317	12.7186
Limodorum abortivum	Spain	Baleares	X. Delannay 1373	MO	39.79583	2.68667
Limodorum abortivum	United States		Anonymous s.n.	MO	45.16694	119.29194
Limodorum abortivum	United States		Anonymous s.n.	MO	45.16694	119.29194
Limodorum abortivum	United States		PEDICINO s.n.	MO	45.16694	119.29194
Limodorum abortivum	United States		Anonymous s.n. 1867	MO	45.16694	119.29194
Limodorum abortivum	United States		RIGO s.n.	MO	45.16694	119.29194
Limodorum abortivum	United States		CHABEUIL s.n. 1868	MO	45.16694	119.29194
Limodorum abortivum	Spain	Ulibarri, Irasabela	77102	IDBD-GN	42.7316	-2.23783
Limodorum abortivum	Spain	Sóller; Pujol d'en Banya	873-2	JBS	39.76	2.7
Limodorum abortivum	Spain	Latxe	77101	IDBD-GN	42.7086	1.68862
Limodorum abortivum	Spain	Ganuza	77110	IDBD-GN	42.7039	-2.14048
Limodorum abortivum	Spain	Orbiso	77094	IDBD-GN	42.6961	-2.32372
Limodorum abortivum	Spain	Río Urederra	77104	IDBD-GN	42.7758	-2.12726
Limodorum abortivum	Spain	Masueco	12075-1	PAMP	41.206	6.561
Limodorum abortivum	Spain	Puerto de Sos a Sofuentes	77109	IDBD-GN	42.4681	-1.21926
Limodorum abortivum	Spain		77107	IDBD-GN	42.6736	-2.33007
Limodorum abortivum	Spain	Monasterio de Irantzu,	77105	IDBD-GN	42.739	-2.03005
Limodorum abortivum	Spain		77097	IDBD-GN	42.3734	-0.9426
Limodorum abortivum	Spain		205759	REDIAM-CMA	36.9595	-4.4809
Limodorum abortivum	Spain	Palma de Mallorca; Bosc de Bellver	874-1	JBS	39.56	2.62
Limodorum abortivum	Spain	Sarda	77096	IDBD-GN	42.5326	-1.31484
Limodorum abortivum	Spain	Sóller	873-1	JBS	39.77	2.68
Limodorum abortivum	Spain		77112	IDBD-GN	42.667	-1.59797
Limodorum abortivum	Spain		77095	IDBD-GN	42.6316	-1.31217
Limodorum abortivum	Spain	Río Urederra	77106	IDBD-GN	42.7758	-2.12726
Limodorum abortivum	Spain		77100	IDBD-GN	42.4978	-1.40096
Limodorum abortivum	Slovakia	Slovakia centralis, Stráovská vrchovina Mts., Partizanské, Oslany village, Drienov Massif, Velký vrch Mt.,S slopes , E of quarry, 400 m a.s.l.	Mikoláš 2012-0011077	W	48.6456	18.4481
Limodorum abortivum	Spain	Yeste; Pista hacia los Ruscas y Villar de Tus	J. F. Jiménez 100894-1	MUB	38.374	-2.422
Limodorum abortivum	Spain	Escalada	P. URRUTIA 28013-1	VIT	42.86	-3.8
Limodorum abortivum	Spain	Gátova	J. Andrés, N. Sarasa & T. Castelló 43015-1	VAL	39.782	-0.53
Limodorum abortivum	Spain	Casares; Montes del Duque. Crespillo	O. Gavira 66847-1	MGC	36.515	-5.273
Limodorum abortivum	Spain	Puerto de Sos a Sofuentes	J.A. ALEJANDRE, G. MORANTE & P.M. URIBE-ECHEBARRIA 28007-1	VIT	42.47	-1.218
Limodorum abortivum	Spain	Herbés; Herbers	D. del Castillo 877509	BC	40.7197	-0.0017
Limodorum abortivum	Spain	Masueco	F. Amich 135051-1	VAL	41.206	-6.561
Limodorum abortivum var. abortivum	Spain	Las Pedroñeras, valle del Záncara hacia Molino de la Angostura	G. Mateo & V. Arán 119235-1	VAL	39.538	-2.575
Limodorum abortivum var. abortivum	Spain	Masueco	F. Amich 66753-1	SEV	41.2	-6.56
Limodorum abortivum var. abortivum	Spain	Srnes; Massís del Port, Arnes, vers el Mas de Pau, riba dreta de l'Algars	L. de Torres 904647	BC	40.84	0.21
Limodorum abortivum var. abortivum	Spain	Olius; Olius, Costa de la Rebollosa	E. del Castillo 912819	BC	41.95	1.49
Limodorum abortivum	Spain	Caparreta	77111	IDBD-GN	42.5158	1.4005
Limodorum abortivum	Spain	Palma de Mallorca; Bosc de Bellver	P.Palau 875-1	JBS	39.56	2.62
Limodorum abortivum	Spain		77108	IDBD-GN	42.6736	-2.33007
Limodorum abortivum	Spain		77103	IDBD-GN	42.6419	-2.28772
Limodorum abortivum	Spain	Irurtzun; Irurtzun	J.C.Báscones 24449-1	PAMP	42.9193	-1.82985
Limodorum abortivum	Spain	Foz de Lumbier	77098	IDBD-GN	42.6226	-1.31241
Limodorum abortivum	Slovenia	Novelo	Babij V. F1087830	ZRC-SAZU	45.8997	13.5787
Limodorum abortivum	Spain	Latxe	77101	IDBD-GN	42.7086	-1.68862
Limodorum abortivum	Spain	Benafigos	Fabregat 62914-1	VAL	40.3	-0.23
Limodorum abortivum	Italy	Sicilia, Catania, Parco dell Etna, Bosco Cerrita	J. Güemes & al. 119625-1	VAL	37.77	15.07
Limodorum abortivum	Bulgaria	Rhodopes Centrales. Buynovsko Gorge	C. Navarro & al. 726826-1	MA	41.63	24.32
Limodorum abortivum	Italy	Madonie; Quacella	F.M. Raimondo, S.L. Jury, R.M. Gebauer, A. Charpin, S. Brullo et al. 256511-1	SEV	37.85	14
Limodorum abortivum	Spain	Oropesa; urb. El Balcó	López Udías 66433-1	VAL	40.12	0.12
Limodorum abortivum	France	secteur Ospedale-Cagna : Etang de Stagnolu - Bonifacio: environs de La Tonnara, étang de Stagnolu/Collectivité Territoriale de Corse	Jeanmonod, D. & D. Roguet G-G-12330/1	G	41.4167	9.11667
Limodorum abortivum	Spain	Cañete, bco. de Hoya Mienta	G. Mateo 42721-1	VAL	40.008	1.658
Limodorum abortivum	Spain	Vilamarxant (Camp de Túria), la Bassa de Barreta	A. Peña 213346-1	VAL	39.541	-0.62
Limodorum abortivum	Portugal	Salir	C. Pinto-Gomes, F.M. Vázquez & C. Vila-viçosa 54308	HSS	37.267	-8.04143
Limodorum abortivum	Spain	Iruña de Oca; Nanclares de la Oca	G. MORANTE 28001-1	VIT	42.826	-2.81
Limodorum abortivum	Spain	Zúñiga	P.M. URIBE-ECHEBARRIA 28000-1	VIT	42.68	-2.33
Limodorum abortivum	Spain	Benasal; pr. Barranco d'En Ramos	Fabregat, López Udias 89874-1	VAL	40.39	-0.23
Limodorum abortivum	Spain	Serra (El Camp de Túria)	A. Aranda, C. Giner & I. Baeza 188652-1	VAL	39.7184	-0.4678
Limodorum abortivum	Spain	Mola de Serelles, Alcoi	Josep R. Nebot 141292-1	VAL	38.69	-0.53
Limodorum abortivum	Spain	Cuenca, Los Palancares	Moreno Valdeolivas 149300-1	VAL	40.0333	-1.961
Limodorum abortivum	Spain	Socovos; Prados Altos	P. Sánchez-Gómez & M. A. Carrión 102109-1	MUB	38.327	-2.01
Limodorum abortivum	Spain	Nazar	P.M. URIBE-ECHEBARRIA 28008-1	VIT	42.644	-2.286
Limodorum abortivum	Spain	Formiche Alto	P.M. URIBE-ECHEBARRIA 28010-1	VIT	40.32	-0.94
Limodorum abortivum	Spain	Luesia	D. GOMEZ 27995-1	VIT	42.375	-0.941
Limodorum abortivum	Spain	Lantarón; Fontecha	C. ASEGINOLAZA & P.M. URIBE-ECHEBARRIA 65353-1	VIT	42.77	-3.06
Limodorum abortivum	Spain	Serra (El Camp del Túria)	A. Aranda, C. Giner & I. Baeza 187913-1	VAL	39.7184	-0.4678
Limodorum abortivum	Spain	Sant Iscle de Vallalta; Sant Iscle de Vallalta, Can Pera, Sot de la Casa Vella	P. Montserrat 926493	BC	41.69	2.58
Limodorum abortivum	Spain	Casbas de Huesca; Sierra de Guara, bajo la Ermita de San Cosme y Damián	J.M. Montserrat & J. Pujadas 921591	BC	42.2408	0.2377
Limodorum abortivum	Spain	Arenas de S. Pedro, río Arenal	Luceño & Vargas 349770-1	MA	40.2	-5.09
Limodorum abortivum	France	secteur Rotondu : Ruisseau de Figarella - secteur de Rotondu, vallée de la Restonica près du ruisseau de Figarella/Collectivité Territoriale de Corse	Jeanmonod, D., A. Natali & C. Zellweger G-G-13763/1	G	42.2667	9.11667
Limodorum abortivum	Italy	Teramo: c. Castelli, Fondo de la Salsa	C. Navarro & al. 699314-1	MA	42.47	13.72
Limodorum abortivum	Spain	Vertiente SE del Montseny	L. Sáez 697564-1	MA	41.72	2.4
Limodorum abortivum	Spain	Piedralaves, Cabeza Pozo	F.G. Manzaneque 588010-1	MA	40.34	-4.69
Limodorum abortivum	Spain	Las Ruedas de Ocón	J.A. ALEJANDRE & P.M. URIBE-ECHEBARRIA 28004-1	VIT	42.301	-2.217
Limodorum abortivum	Spain	Priorat: Ulldemolins, Serra de la Llena, exp. S.	J. Pedrol 487260-1	MA	41.31	0.81
Limodorum abortivum	Spain	Talayuelas, Las Peladas	J. J. Herrero-Borgoñón 142547-1	VAL	39.841	-1.299
Limodorum abortivum	Spain	Almedíjar, Ctra. Almedíjar-Ahín	T. Castelló 43049-1	VAL	39.887	-0.374
Limodorum abortivum	Spain	Alfabia, Coll de Soller	Castroviejo & R. Morales 433980-1	MA	39.74	2.66
Limodorum abortivum	Spain	La Sentiu de Siò	J. Pedrol 419461-1	MA	41.83	0.92
Limodorum abortivum	Spain	L´Alcúdia de Veo (La Plana Baixa), El Rápita	A. Aguilella & J. Riera 26633-1	VAL	39.95	-0.37
Limodorum abortivum	Spain	Vilamarxant (Camp de Túria), el Massís	A. Peña 213597-1	VAL	39.532	-0.621
Limodorum abortivum	Spain	Litago; Litago, debajo de Enjamás	P.M. URIBE-ECHEBARRIA 63980-1	VIT	41.82	-1.754
Limodorum abortivum	Spain	Labastida; Monte Cabrera	J.A. ALEJANDRE & P.M. URIBE-ECHEBARRIA 28002-1	VIT	42.68	-2.82
Limodorum abortivum	Spain	Morella (Els Ports), Molí de Rico	A. Aguilella & F. Serrano 173646-1	VAL	40.608	0.004
Limodorum abortivum	Spain	Cariñena; Cariñena, Sierra de Herrera	J. Molero & J.M. Montserrat 636112	BC	41.22	-1.15
Limodorum abortivum	Spain	Aín (La Plana Baixa), cim de l´ Espadà	A. Aguilella & J. Güemes 17521-1	VAL	39.95	-0.37
Limodorum abortivum	Spain	Fuencaliente, valle del río Cereceda	Ramiro García Río 596783-1	MA	38.4	-4.3
Limodorum abortivum	Spain	La Pobla de Benifassà (El Baix Maestrat), pr. convent de Benifassà	Villaescusa & Tirado 36347-1	VAL	40.66	0.22
Limodorum abortivum	Spain	Colungo; Carretera a Colungo, pasado el puente sobre el río Vero	J.M. Montserrat 921590	BC	42.19	0.03
Limodorum abortivum	Spain	Totana; Sierra Espuña, cerca del Collado Bermejo	J. A. López 102108-1	MUB	37.853	-1.573
Limodorum abortivum subsp/ gracile	Greece	Nomos Arkadhia, Eparchia Megalopoleos	Willing B10 0170215	B	37.3839	22.0731
Limodorum abortivum	Spain	Zambrana; Ocio	P.M. URIBE-ECHEBARRIA 28003-1	VIT	42.68	-2.82
Limodorum abortivum	France	secteur San Petrone : Cima Ferletta - Aiti, à la Punta Ferletta/Collectivité Territoriale de Corse	Deschâtres, R. G-G-313027/1	G	42.4167	9.23333
Limodorum abortivum	France	Secteur Cintu : Bocca di Tartagine - massif du Cintu, Tartagine/Collectivité Territoriale de Corse	Gamisans, J. G-G-202592/1	G	42.4667	8.91667
Limodorum abortivum	Spain	Alòs de Balaguer, Serra Carbonera	J. Pedrol 326161-1	MA	41.88	0.92
Limodorum abortivum	Spain	L´ Alcúdia (La Plana Baixa), Obac de l´ Espadà	A. Aguilella 17655-1	VAL	39.95	-0.37
Limodorum abortivum	Spain	Vera de Moncayo; Maderuela	P.M. URIBE-ECHEBARRIA 64010-1	VIT	41.801	-1.718
Limodorum abortivum	Spain	Pina de Montalgrao (Alt Palància), El Rebollar	J. Riera 21528-1	VAL	40.028	-0.639
Limodorum abortivum	Spain	Paterna (Horta), el Llac	A. Peña 213316-1	VAL	39.53	-0.516
Limodorum abortivum	Spain	Moratalla; La Puerta de Moratalla	J.. A. López 102110-1	MUB	38.209	-1.955
Limodorum abortivum	Spain	Almorox, arroyo Tordillos, en el barranco del Gamo	Garilleti & F. Castilla 493318-1	MA	40.27	-4.38
Limodorum abortivum	Spain	Montan (Alt Millars), El Rastrillador	J. Riera 21527-1	VAL	40.027	-0.592
Limodorum abortivum	Spain	Rubiana, Supra Covas	V.R. Gracia 729634-1	MA	42.47	-6.84
Limodorum abortivum	Spain	Valdegovía; Lalastra, Los Torrombaos	P.M. URIBE-ECHEBARRIA 28012-1	VIT	42.86	-3.18
Limodorum abortivum	Spain	Condado de Treviño; Desfiladero de Lapuebla de Arganzón	G. MORANTE 28009-1	VIT	42.781	-2.823
Limodorum abortivum	France	secteur Cintu : Galeria - secteur Cintu, Galeria, côte occidentale, plage du village, au terminus de la route/Collectivité Territoriale de Corse	Thiébaud, M.-A. & J. Gamisans G-G-3638/1	G	42.4167	8.65
Limodorum abortivum	Spain	Cañamares-Cañizares, puerto de Mirabete	C. Cebolla, Garilleti, F. Lara & Rivas Ponce 472042-1	MA	40.47	-2.28
Limodorum abortivum	Spain	Totana; Sierra Espuña, cerca del Collado Bermejo	J. A. López 102112-1	MUB	37.853	-1.573
Limodorum abortivum	Spain	Lorca; Sierra del Gigante-Pericay	J. A. López 102107-1	MUB	37.795	-1.972
Limodorum abortivum	Spain	Villar del Cobo, hoces del Guadalaviar	G. Mateo & al. 196996-1	VAL	40.404	-1.627
Limodorum abortivum	France		Pascaud, Edgar 92.Orc.112	BOUM	47.2861	2.82694
Limodorum abortivum	Spain	Fortuna: sierra de la Pila	Fernández Casas, Leal, Muñoz Garmendia, Ortiz & Pueche 410213-1	MA	38.27	-1.16
Limodorum abortivum	Spain	Torres de Albarracín, monte de Poza	G. Mateo, C. Torres & J. Fabado 206432-1	VAL	40.448	-1.532
Limodorum abortivum	Italy	LL´Àquila: de Arischia a Il Pago km 17, monte Omo	C. Navarro & al. 171542-1	VAL	42.4167	13.3333
Limodorum abortivum	Spain	Serra, alrededores del Bco. del Saragatillo	Crespo, Fernandez & Hernández 141291-1	VAL	39.68	-0.49
Limodorum abortivum	Spain	Zúñiga	J.A. ALEJANDRE, P. HERAS & P.M. URIBE-ECHEBARRIA 27998-1	VIT	42.68	-2.33
Limodorum abortivum	Slovakia	Slovakia orientalis, central Hornád valley, Trebejov village, 0.55 km E, S slopes, ca. 340-350 m a.s.l.	Mikoláš,V. 2014-0011537	W	48.8358	21.2269
Limodorum abortivum	Spain	Sogorb	M. D. Torregrosa, M. J. Bayarri, M. A. Pozuelo & X. Riera OCCURRENCE REMARKS 15550-1	VAL	39.755	-0.496
Limodorum abortivum	Spain	Fuencaliente, sierra del Cotillo	Ramiro García Río 596785-1	MA	38.43	-4.32
Limodorum abortivum	Armenia	Armenia, prov. Syunik, area c. 11 km NNW of Meghri, side valley NW of Aygedzor	Oganesyan,M. 2009-0008788	W	38.9958	46.1931
Limodorum abortivum	Spain	Lana; Ulibarri, Irasabela	P.M. URIBE-ECHEBARRIA 28011-1	VIT	42.734	-2.236
Limodorum abortivum	Spain	Pina de Montalgrao (Alt Palància), Solana de Sta. Bárbara	J. Riera 21529-1	VAL	40.028	-0.627
Limodorum abortivum	Spain	Cariñena; Cariñena, Monte Herrera	J. Molero & J.M. Montserrat 636113	BC	41.22	-1.15
Limodorum abortivum	Spain	La Pobla de Benifassà (El Baix Maestrat), pr. convent de Benifassà,	Villaescusa & Tirado 36347-1	VAL	40.66	0.22
Limodorum abortivum	Spain	Colungo; Carretera a Colungo, pasado el puente sobre el río Vero	J.M. Montserrat 921590	BC	42.19	0.03
Limodorum abortivum	Spain	Añón de Moncayo; Corral de la Parda	D. GOMEZ & P.M. URIBE-ECHEBARRIA 65810-1	VIT	41.747	-1.719
Limodorum abortivum	Spain	Masueco	F. Amich 10369-1	MGC	41.206	-6.561
Limodorum abortivum	France	secteur Renosu : Pont de Piconca - bassin du Taravu, D757, 1 km au S des Bains de Guitera, entre Bocca d'Isoli et le Pont de Piconca/Collectivité Territoriale de Corse	Gamisans, J. G-G-202594/1	G	41.8833	9.08333
Limodorum abortivum	Spain	Segorbe, pr. Mas de Tristán	J. Andrés, N. Sarasa, T. Castelló & G. Sellés 43013-1	VAL	39.736	-0.474
Limodorum abortivum	Spain	Medina de Pomar; Entre Quincoces de Yuso y Relloso	S. PATINO, P.M. URIBE-ECHEBARRIA & J. VALENCIA.. 28014-1	VIT	43.033	-3.239
Limodorum abortivum	Spain	Sierra del Montsiá, San Carles de la Rapita, subida desde la Font de Burgá hacia Foradada	M. Velayos & al. 626528-1	MA	40.63	0.54
Limodorum abortivum	Spain	Algimia de Almonacid, entre Rincón de Faustino y Las Povilas	J. Andrés, N. Sarasa & T. Castelló 43026-1	VAL	39.906	-0.397
Limodorum abortivum	Spain	Condado de Treviño; Lapuebla de Arganzón: Castillo Moruno	P.M. URIBE-ECHEBARRIA 27999-1	VIT	42.77	-2.82
Limodorum abortivum	Spain	Gilet; Santo Espíritu	Crespo 72700-1	VAL	39.68	-0.38
Limodorum abortivum	Spain	La Granja, Pradera de Navalhorno	R. García 691237-1	MA	40.88	-4.01
Limodorum abortivum	Spain	Aledo; Estrecho de la Arboleja	J. L. Cánovas 109851-1	MUB	37.782	-1.598
Limodorum abortivum	Spain	Lantarón; Sobrón	P.M. URIBE-ECHEBARRIA 27997-1	VIT	42.781	-3.092
Limodorum abortivum	Spain	Litago; Litago	P.M. URIBE-ECHEBARRIA 63976-1	VIT	41.811	-1.778
Limodorum abortivum	Slovenia	Slowenien, Istrien, Čičarija (Cicceria, Tschitschenboden), S Kozina (Cosina), SW Podgorje (Piedimonte del Taiano), an der Gabelung des Weges nach Praproče (Prapozze) und zum Berg Kojnik (M. Cavallo); Gebüschsaum	Meister,H.P. et al. s.n. 119481	GZU	45.5308	13.9489
Limodorum abortivum	Spain	Comunidad de Retuerta, Quintanilla del Coco y Covarrubias, monte Majadal	M. Rodrigo 749963-1	MA	42	-3.5
Limodorum abortivum	Slovenia	Slowenien, Istrien, Čičarija (Cicceria, Tschitschenboden), S Kozina (Cosina), SW Podgorje (Piedimonte del Taiano), an der Gabelung des Weges nach Praproče (Prapozze) und zum Berg Kojnik (M. Cavallo); Gebüschsaum	Meister,H.P. et al. 000252105	GZU	45.5308	13.9489
Limodorum abortivum	Spain	Litago; Monte de la Mata	P.M. URIBE-ECHEBARRIA 64185-1	VIT	41.802	-1.79
Limodorum abortivum	Spain	Algimia de Almonacid, pr. Bco. de Agua Negra, pista que lleva a Fte. de la Parra	J. Andrés, N. Sarasa & T. Castelló 43027-1	VAL	39.905	-0.385
Limodorum abortivum	Spain	Antequera; Altos del Jaralón, por encima del cortijo de San José	F. Soriguer & G. Caballero 66287-1	MGC	36.943	-4.454
Limodorum abortivum	Spain	Tarazona; Agramonte, Sanatorio, junto al vivero	I. GOMEZ & P.M. URIBE-ECHEBARRIA 64136-1	VIT	41.821	-1.826
Limodorum abortivum	Spain	Casares; Monte del Duque. Crespillo	O. Gavira 62152-1	MGC	36.515	-5.273
Limodorum abortivum	Spain	Bóveda-Peñalta (Vi-Bu)	P.M. URIBE-ECHEBARRIA 28005-1	VIT	42.934	-3.239
Limodorum abortivum	Spain	Santiago de la Espada: junto a la pista del Río Madera	C. Soriano 461996-1	MA	38.16	-2.6
Limodorum abortivum	Spain	Hoyos del Tozo	J.A. Alejandre 339002-1	MA	42.7	-3.94
Limodorum abortivum	Spain	Ronda; El Duende	D. Montilla 40344-1	MGC	36.742	-5.19
Limodorum abortivum	France	secteur Renosu : Paratellu (lieu-dit) - secteur Renosu, Paratellu (lieu-dit), à l'E d'Ajaccio, commune d'Eccica-Suarella, au bord du Prunelli/Collectivité Territoriale de Corse	Thiébaud, M.-A. & J. Gamisans G-G-3427/1	G	41.9333	8.9
Limodorum abortivum	Italy	L´Àquila: de Arischia a Il Pago km 17, monte Omo	C. Navarro & al. 699001-1	MA	42.41	13.32
Limodorum abortivum	Spain	Sierra de Aracena, Linares de la Sierra	VI Itinera Mediterranea 717355-1	MA	37.88	-6.59
Limodorum abortivum	Spain	Sos del Rey Católico, en la solana del Pto de Sos	P. Uribe, G. Morante & J.A. Alejandre 339005-1	MA	42.45	-1.25
Limodorum abortivum	Spain	Lantarón; Sobrón	J.A. ALEJANDRE & G. MORANTE 28006-1	VIT	42.763	-3.141
Limodorum abortivum	Spain	Matet, Bco. de Camperí, pr. Las Umbrías	J. Andrés, N. Sarasa, T. Castelló & G. Sellés 42991-1	VAL	39.952	-0.442
Limodorum abortivum	Spain	Algimia de Almonacid, pr. Rincón de Faustino	J. Andrés, N. Sarasa & T. Castelló 42947-1	VAL	39.897	-0.409
Limodorum abortivum	Bulgaria	Southern costal area of Black Sea, place Silistar, v. Resovo	C. Gangale & D. Uzunov 280955-1	SEV	42.98	27.99
Limodorum abortivum	Spain	Chóvar, pr. Bco. del Carbón, mano dcha. ctra. Eslida-Chóvar.	C. Andrés, N. Sarasa & T. Castelló 42975-1	VAL	39.859	-0.317
Limodorum abortivum	Austria	b. St. Gotthard nächst Graz	Prokopp s.n 000035159	GZU	47.1097	15.4125
Limodorum abortivum	France	MALAY	Frère Hervé 20090810121832Mes	Conservatoire botanique national du Bassin parisien	46.5703	4.69094
Limodorum abortivum	France	MAUVIERES	Dupré Rémi 20050425144127Esc	Conservatoire botanique national du Bassin parisien	46.5856	1.10097
Limodorum abortivum	France	PAINBLANC	Bardet Olivier 20031022101409Dar	Conservatoire botanique national du Bassin parisien	47.1505	4.62121
Limodorum abortivum	France	ASNOIS	Nièvre, SFO 20020410141124Les	Conservatoire botanique national du Bassin parisien	47.395	3.58598
Limodorum abortivum	France	CIEZ	Nièvre, SFO 20020410120108Les	Conservatoire botanique national du Bassin parisien	47.446	3.16796
Limodorum abortivum	France	MESPUITS	Fontaine Alain 20010823000519Fon	Conservatoire botanique national du Bassin parisien	48.3593	2.28007
Limodorum abortivum	France	VINCELLES	20010116112829por	Conservatoire botanique national du Bassin parisien	47.6927	3.63402
Limodorum abortivum	France	BOUVILLE	20001018171643ves	Conservatoire botanique national du Bassin parisien	48.4273	2.28556
Limodorum abortivum	France	CHAROST	20000316150547mot	Conservatoire botanique national du Bassin parisien	46.9882	2.12251
Limodorum abortivum	France	MALESHERBES	Pelletier 20000316145300mot	Conservatoire botanique national du Bassin parisien	48.2912	2.39534
Limodorum abortivum	France	ETRECHY	Pain Thierry 19991214003040per	Conservatoire botanique national du Bassin parisien	48.4869	2.17082
Limodorum abortivum	France	MAISSE	Fontaine Alain 19991214001507per	Conservatoire botanique national du Bassin parisien	48.3984	2.36709
Limodorum abortivum	France	FONTAINEBLEAU	19991129143730lec	Conservatoire botanique national du Bassin parisien	48.3932	2.69545
Limodorum abortivum	France	DANNEMOIS	Despaty 19990902115003lec	Conservatoire botanique national du Bassin parisien	48.4622	2.4653
Limodorum abortivum	France	BOISSY-LE-CUTTE	19990707165645lar	Conservatoire botanique national du Bassin parisien	48.4725	2.28566
Limodorum abortivum	France	MAISSE	Gaultier Cyrille 19990617111112lec	Conservatoire botanique national du Bassin parisien	48.3984	2.36709
Limodorum abortivum	France	MALESHERBES	19970529140846boe	Conservatoire botanique national du Bassin parisien	48.2912	2.39534
Limodorum abortivum	France	CHASNAY	Gagnepain F. 19970129114147tru	Conservatoire botanique national du Bassin parisien	47.2381	3.16807
Limodorum abortivum	France	VINCENNES	Cornut Jacques 19961016171000gri	Conservatoire botanique national du Bassin parisien	48.8478	2.43731
Limodorum abortivum	France	FONTAINEBLEAU	Bonnet Edmond 19960410141424tru	Conservatoire botanique national du Bassin parisien	48.3932	2.69545
Limodorum abortivum	Luxembourg		Edouard Luja DSS00439000011T9o	MNHNL	49.62	6.14
Limodorum abortivum	Israel		222268	INPA	33.0554	35.2888
Limodorum abortivum	Italy	Bozen	Sauter F. 5F65EA7E-3843-4A04-BCF7-84D81B2DA495	TLMF	46.4969	11.3383
Limodorum abortivum	Israel		222685	INPA	32.9515	35.416
Limodorum abortivum	Israel		97189	INPA	31.7947	35.0405
Limodorum abortivum	Israel		33891	INPA	32.7225	35.0165
Limodorum abortivum	France	MOLOSMES	Jaillot Annie 20040517165650Les	Conservatoire botanique national du Bassin parisien	47.9069	4.02268
Limodorum abortivum	France	VERT-TOULON	20040415121237Esc	Conservatoire botanique national du Bassin parisien	48.8479	3.9066
Limodorum abortivum	France	REIMS	20040415121440Esc	Conservatoire botanique national du Bassin parisien	49.2594	4.04139
Limodorum abortivum	France	MARIGNY-MARMANDE	20030409115145Rog	Conservatoire botanique national du Bassin parisien	46.9814	0.48392
Limodorum abortivum	France	DORNECY	Nièvre, SFO 20020410141942Les	Conservatoire botanique national du Bassin parisien	47.4457	3.59027
Limodorum abortivum	France	ARRANCOURT	Douchin Marc 20000427160720mot	Conservatoire botanique national du Bassin parisien	48.3302	2.15296
Limodorum abortivum	France	LURAIS	20000118114329Fau	Conservatoire botanique national du Bassin parisien	46.6804	0.93055
Limodorum abortivum	France	BONCOURT	Barbier J.L. 19991213121443COR	Conservatoire botanique national du Bassin parisien	48.8462	1.4662
Limodorum abortivum	France	COURCELLES	19981124153620mot	Conservatoire botanique national du Bassin parisien	47.4035	3.39015
Limodorum abortivum	France	MEURSAULT	Lorey 19980408082728mot	Conservatoire botanique national du Bassin parisien	46.9743	4.77312
Limodorum abortivum	France	BONCOURT	Lefèvre Edouard 19970523160818chu	Conservatoire botanique national du Bassin parisien	48.8462	4.4662
Limodorum abortivum	France	FONTAINEBLEAU	Dalmon Jules 19960404093342gri	Conservatoire botanique national du Bassin parisien	48.3932	2.69545
Limodorum abortivum	France	(LA) FERTE-ALAIS	19970530085136bou	Conservatoire botanique national du Bassin parisien	48.4829	2.36766
Limodorum abortivum	France	CRY	Gillot Xavier 19960403151508tru	Conservatoire botanique national du Bassin parisien	47.6993	4.22514
Limodorum abortivum	Israel		294733	INPA	32.7207	35.0154
Limodorum abortivum	Luxembourg	Mertert	Société de Botanique DSS00439000019ANo	MNHNL	49.71	6.46
Limodorum abortivum	Israel		34519	INPA	32.7442	35.0132
Limodorum abortivum	Israel		430496	INPA	31.774	35.0891
Limodorum abortivum	France	VAUCHIGNON	Gillot Xavier 19960429110407tru	Conservatoire botanique national du Bassin parisien	46.9787	4.65313
Limodorum abortivum	France	CUISEAUX	19980311092000por	Conservatoire botanique national du Bassin parisien	46.5061	5.35624
Limodorum abortivum	Austria	bei St. Veit	Neilreich,August s.n. 000270319	GZU	48.1894	16.2653
Limodorum abortivum	Luxembourg	MERTERT (localité)	J.P.J. Koltz DSS0043900001QTDo	MNHNL	49.72	6.47
Limodorum abortivum	Austria	Steiermark:Gösting	Fritsch,Karl 000270317	GZU	47.085	15.3919
Limodorum abortivum	France	NUITS-SAINT-GEORGES	19980122120348por	Conservatoire botanique national du Bassin parisien	47.1378	4.9494
Limodorum abortivum	Austria	Gösting	000270315	GZU	47.085	15.3919
Limodorum abortivum	France	ETRIGNY	20010830100444Esc	Conservatoire botanique national du Bassin parisien	46.5933	4.79594
Limodorum abortivum	France	BOUZERON	20010717141611Esc	Conservatoire botanique national du Bassin parisien	46.8924	4.72823
Limodorum abortivum	Austria	Nörsach	Deutsch H. & Kofler A. 20E4AEAC-CBF9-4F5C-86FB-B2045B03CED7	TLMF	46.766	12.916
Limodorum abortivum	France	CRY	Castel Thierry 20060309141056Les	Conservatoire botanique national du Bassin parisien	47.6993	4.22514
Limodorum abortivum	France	TOURNON-SAINT-MARTIN	20000117145203Fau	Conservatoire botanique national du Bassin parisien	46.7361	0.98192
Limodorum abortivum	France	(LA) MAISON-DIEU	19981124154040mot	Conservatoire botanique national du Bassin parisien	47.4171	3.67004
Limodorum abortivum	France	ANTOGNY LE TILLAC	19980316173131por	Conservatoire botanique national du Bassin parisien	46.9714	0.55503
Limodorum abortivum	France	LARDY	19970528093600boe	Conservatoire botanique national du Bassin parisien	48.5302	2.27489
Limodorum abortivum	France	ARBOT	Fy Frédéric 20071001100638Des	Conservatoire botanique national du Bassin parisien	47.8505	5.01762
Limodorum abortivum	Israel		275005	INPA	33.031	35.2738
Limodorum abortivum	Israel		285939	INPA	32.9633	35.4192
Limodorum abortivum	Spain	Camí del Racó	87489	BDBCV-General	43.849	-0.13643
Limodorum abortivum	France	SAINT-AIGNY	20060817105118Lec	Conservatoire botanique national du Bassin parisien	46.6279	0.9982
Limodorum abortivum	France	PAINBLANC	Saintot 20040218110137Les	Conservatoire botanique national du Bassin parisien	47.6908	5.29077
Limodorum abortivum	France	VINCELLES	20010118150329por	Conservatoire botanique national du Bassin parisien	47.6927	3.63402
Limodorum abortivum	Austria	Wien [correctly: Niederösterreich]. Vöslau	Erben s.n. 000270381	GZU	47.975	16.2081
Limodorum abortivum	Greece	Evrytania, Koritsa, [39° 07' 08''N/21° 49' 12''E], alt. 1135 m, Eichen-Tannenwald	Willing B10 0284159	B	39.1189	21.82
Limodorum abortivum	Italy	On road to Braia near Corniglio	Clements, M.A. 993653573	CANB	44.4667	10.0833
Limodorum abortivum	Austria	Wien, 23. Bezirk, Zugberg, am Kamm des Zugberges südlich vom Jesuitenkollegium	Adler,W. s.n. JACQ-ID 444593	W	48.1325	16.2453
Limodorum abortivum	Italy	On road to Braia near Corniglio	Clements, M.A. 993653574	CANB	44.4667	10.0833
Limodorum abortivum	Greece	Ikaria. The W-part N of Ag. Nikolaos	1381122	LD	37.5333	26.0167
Limodorum abortivum	Greece	Rodos. 3 km from Monolithos to Apolackia	1337979	LD	36.1	27.7833
Limodorum abortivum	Austria	Steiermark, Buchenwald am Weg zur Ruine Gösting bei Graz	Eggler,Josef 000102967	GZU	47.1039	15.3806
Limodorum abortivum	Italy	Sicilia, Catania, Parco dell Etna, Bosco Cerrita	C. Aedo, I. Aizpuru, I. Álvarez, S. Castroviejo, M. A. García García, J. Güemes, A. Herrero, V. Ilar 106886-1	SALA	37.77	15.07
Limodorum abortivum	Austria	Wien [correctly: Niederösterreich]. Am Wege von Vöslau nach [Schloß] Merkenstein im Föhrenwalde hinter den "zwei Föhren	Fritsch,Karl 159812	GZU	47.9797	16.1767
Limodorum abortivum	Austria	Steiermark, Kanzel[kogel] bei Graz	Conrath,Paul 000270316	GZU	47.1181	15.3789
Limodorum abortivum	Greece	Rodos. Between Eleousa and Archipoli.	1389419	LD	36.2667	28.05
Limodorum abortivum	Greece	Milos: ENE of Mt Prof. Elias	1371089	LD	36.6833	24.4
Limodorum abortivum	Greece	Mt Taigetos, 4 km WNW of Spartia	1123193	LD	36.9	22.3667
Limodorum abortivum	Greece	Thasos: Theologos	1399752	LD	40.6333	44.6833
Limodorum abortivum	Greece	evrytania, O Fourna, [39° 03' 55''N/21° 56' 07''E], alt. 1275 m, Tannenwald	Willing B0 0284161	B	39.0653	21.9353
Limodorum abortivum	Portugal	Torre de Muncorvo, Sierra de Reboredo	F. Amich & S. Bernardos 107077-1	SALA	41.17	-7.03
Limodorum abortivum	Greece	Samos. The E-promontory of Mt Kerki	1380942	LD	37.7333	26.65
Limodorum abortivum	Greece	Evrytania, SO Klisto, [39° 05' 16''N/21° 49' 18''E], alt. 760 m, Eichen-Kiefernwald, Krautfluren.	Willing B10 0284160	B	39.0878	21.8217
Limodorum abortivum	Greece	Evrytania, NW Karpenisi, [38° 55' 56''N/21° 45' 56''E], alt. 1270 m, Krautfluren, Tannenwald	Willing B 10 0284158	B	38.9322	21.7656
Limodorum abortivum	MorocCo	Monte Tazekka, de Bab-el-Arba dirección Tahala	R. Ferreira, R. Gavilán, C. Pinto-Gomes, D. Sánchez, F.M. Vázquez & B. Vilches 49103	HSS	33.8956	-4.42639
Limodorum abortivum	Greece	Ikaria. 5 km W of Ag. Kirikos	1381242	LD	37.6	26.2333
Limodorum abortivum	Greece	Skopelos. Between Elios and Khovolo	1338039	LD	39.1333	23.65
Limodorum abortivum	Austria	Gösting	Anonymous collector s.n. 159625	GZU	47.085	15.3919
Limodorum abortivum	Germany	Machtum	DSS0043900000WKTo	MNHNL	49.66	6.42
Limodorum abortivum	Austria	Bei St. Veit	Neilreich,August 159635	GZU	48.1894	16.2653
Limodorum abortivum	Austria	Steiermark, Gösting bei Graz, Ruine	Weber s.n. 000040650	GZU	47.1036	15.3806
Limodorum abortivum	Austria	B. St. Gotthard nächst Graz	Prokopp 159627	GZU	47.1097	15.4125
Limodorum abortivum	Italy	Gambarie - Gambarie d'Aspromonte, strada per Monte Basilicò/Regione Calabria	Bartolo, G. & S. Pulvirenti G-G-178236/1	G	38.1672	15.8358
Limodorum abortivum	Italy		Lanza, D. CHE000799	SNSNMC	38.1167	13.3667
Limodorum abortivum	Greece	Malakasi: in mte. Tracopetra.	1367457	LD	39.7833	21.2833
Limodorum abortivum	Turkey		Edward Kent Balls BM000062470	NHMUK	39.0606	35.1797
Limodorum abortivum	Greece	Skopelos. E of Elios	1389599	LD	39.1333	23.65
Limodorum abortivum	Austria	Steiermark, Graz-Gösting, am S-Hang des "Jungfernsprunges"	Schaeftlein,Hans 159629	GZU	47.105	15.3831
Limodorum abortivum	Greece	Ikaria. 2 km NW of Avlaki.	1370861	LD	37.6	26.2167
Limodorum abortivum	Austria	Steiermark, Buchenwald am Weg zur Ruine Gösting bei Graz, Austria	Eggler,Josef 159632	GZU	47.1039	15.3806
Limodorum abortivum	Greece	Samos: 1-3 km W of Maratokampos	1381182	LD	37.7333	26.6667
Gastrodia sesamoides	New Zealand	Canterbury Land District. Banks Peninsula, south slopes of Radford near Gebbies Pass.			-43.6956	172.628
Gastrodia sesamoides	New Zealand	Wellington Land District. Manawatu, Foxton Beach.			-40.4667	175.177
Gastrodia sesamoides	New Zealand	North Auckland Land District			-35.1518	173.468
Gastrodia sesamoides	New Zealand				-41.8389	171.78
Gastrodia sesamoides	New Zealand	North Auckland Land District. On sandy slope on margin of Bush among Sand Dunes			-35.2128	173.052
Gastrodia sesamoides	New Zealand	Wellington Land District. In damp sand in Scirpus, Coprosma.			-40.51	175.19
Gastrodia sesamoides	New Zealand	Wellington Land District. Foxton. Sand flat, east of foredune, seasonally wet but dry in December, with Leptocarpus.			-40.5952	175.181
Gastrodia sesamoides	New Zealand	Southland Land District. Secondary bush along disused track.			-46.8653	168.231
Gastrodia sesamoides	New Zealand	Marlborough Land District. Para. Low coastal forest on old dune slack. Waimairi soil from beach deposits.			-41.3967	174.032
Gastrodia sesamoides	New Zealand				-36.5869	175.51972
Gastrodia sesamoides	New Zealand				-38.1572	176.265
Gastrodia sesamoides	Australia	New South Wales. Tumbarumba.			-35.62	148.12
Gastrodia sesamoides	Australia	New South Wales. Warringah, Sydney, Mona Vale Rd, Terry Hills. 25 m N of intersection from Cooyong Rd.			-33.6833	151.217
Gastrodia sesamoides	Australia	New South Wales. Snowy River, Sawpit, below cabins, Kosciusko National Park.			-36.35	148.55
Gastrodia sesamoides	Australia	South Australia. Kangaroo Island (DC), Flinders Chase.			-35.8707	136.879
Gastrodia sesamoides	Australia	South Australia. Wattle Range, Mt. Burr, Millicent .			-37.5801	140.504
Gastrodia sesamoides	Australia	Tasmania. Flinders, Flinders Island [Bass Strait]. East of Ragged Peaks. AMG ref: 0594255, 5562290 (estimated error 6 m).			-40.0842	148.106
Gastrodia sesamoides	Australia	Tasmania. King Island, Near Grassy, King Island.			-40.0333	-144.083
Gastrodia sesamoides	Australia	Tasmania. Meander Valley, Molle [Mole] Creek.			-41.5667	146.4
Gastrodia sesamoides	Australia	Victoria. East Gippsland, Captain James Cook National Park, W side of Thurra River, NNE of Cape Everard.			-37.6833	149.233
Gastrodia sesamoides	Australia	Victoria. Northern Grampians, The walk from Halls Gap to "Clematis Falls", Grampians.			-37.1332	142.514
Gastrodia sesamoides	Australia	Victoria. S. Grampians Bal, Victoria Ra., Grampians, 40km N of Dunkeld.			-37.3	142.35
Gastrodia sesamoides	Australia	New South Wales. Gloucester, Barrington Tops National Park.			-32.0167	151.458
Gastrodia sesamoides	Australia	Victoria. Yarra Ranges, Dandenong Ranges			-37.85	145.333
Gastrodia sesamoides	Australia	Victoria. East Gippsland, Alpine National Park, Bogong High Plains], Floristics Bog, bog along west side of B.H.P. Rd, between Wallace and Cope Hut Tracks			-36.8994	147.312
Gastrodia sesamoides	Australia	South Australia. Kangaroo Island, W side of Harriet Road, 2.5 km S of Playford Highway, Section 6, Hundred of Duncan, property owner Ruth Wandel			-35.8306	137.091
Gastrodia sesamoides	Australia	Tasmania. Kingborough, Mt Nelson, Tasmanian College of Advanced Education			-42.932	147.334
Gastrodia sesamoides	Australia	Tasmania. Glamorgan/Spring Bay, Orford			-42.5653	147.818
Gastrodia sesamoides	Australia	Tasmania. Hobart, Mt Wellington, Woodcutters track. Mountainous. Basalt. Eucalyptus forest with dense shrub understorey.			-42.9	147.25
Gastrodia sesamoides	Australia	Victoria. Southern Grampians, Victoria Ra., Grampians, 40km N of Dunkeld. Habitat Open Eucalyptus woodland.			-37.3	142.35
Gastrodia sesamoides	Australia	New South Wales. Palerang, c 30km SSW of Braidwood, Marble Arch. Mountainous, head of escarpment, steep rocky E slope. Skeletal sandy loam on sandstone.			-35.7167	149.683
Gastrodia sesamoides	Australia	Tasmania. Flinders, Cape Barren Island, Bass Strait. About 340 m at 183.75 degrees from the un-named summit (414 m) of the ridge SE of Mt Munro.			-40.3797	148.133
Gastrodia sesamoides	Australia	New South Wales. Wingecarribee , Tourist road to Bowral from Macquarie Pass. Flat ground. Coarse sand, yellow sandy loam over Sydney Sandstone. Open Eucalyptus woodland with disturbed mown understory.			-34.5833	150.55
Gastrodia sesamoides	Australia	Australian Capital Territory. Unincorporated ACT, Namadgi National Park, 4.3 km S of Glendale Crossing on Gudgenby River.			-35.7197	148.996
Gastrodia sesamoides	Australia	New South Wales. Shoalhaven, 200 m east of Wandean Rd, 50 m NE of pole 6358, Jerrawangala NP. Flat, coastal ranges. Sandy peat. Melaleuca squarrosa with Banksia growing in coral fern with forked sundews.			-35.0978	150.383
Gastrodia sesamoides	Australia	Victoria. Cardinia, Tynong North.			-38.05	145.6
Gastrodia sesamoides	Australia	Tasmania. Glamorgan/Spring Bay, Ocean Beach.			-42.6667	148.067
Gastrodia sesamoides	Australia	New South Wales. Eurobodalla, On Scienic Drive 4, near Creek, c. NW of Narooma. Gully in hilly area. Clay loam. {Backhousia myrtifolia} forest along watercourse.			-36.1833	150.067
Gastrodia sesamoides	Australia	Tasmania. Meander Valley, Little Fisher River Track, near Lake Rowallan.			-41.8	146.233
Gastrodia sesamoides	Australia	Queensland. Southern Downs. Gentle slope above large granite rock shelves. Woodlands.			-28.7	151.8
Gastrodia sesamoides	Australia	Victoria. Yarra Ranges, Western base of Mt Dandenong, above Glasgow Road. Gentle to steep W slope. Brown clay loam. Open forest dominated by Eucalyptus obliqua.			-37.8333	145.35
Gastrodia sesamoides	Australia	Victoria. Yarra Ranges, Northern slope of Mt. Dandenong, ca 4 km from Montrose. Steep NE slope. Brown clay loam. Tall open forest dominated by Eucalyptus obliqua.			-37.8333	145.35
Gastrodia sesamoides	Australia	New South Wales. Tumut Shire, Bulls Head area. Mountainous. E aspect. Shale/brown loam. Eucalyptus pauciflora forests.			-35.4667	148.767
Gastrodia sesamoides	Australia	Victoria. East Gippsland, Knocker Track, near Omeo.			-37.1	147.6
Gastrodia sesamoides	Australia	Victoria. Alpine, Mt Beauty, Cranky Charlie.			-36.75	147.167
Gastrodia sesamoides	Australia	New South Wales. Blue Mountains, Mt Tomah			-33.55	150.417
Gastrodia sesamoides	Australia	New South Wales. Guyra, 37 km NW of Guyra on the Tingha Road. On chocolate soil on basalt under large Eucalyptus viminalis among fallen bark.			-30.05	151.5
Gastrodia sesamoides	Australia	New South Wales. Great Lakes, Nabiac. In close forest.			-32.1	152.383
Gastrodia sesamoides	Australia	New South Wales. Bathurst Regional, Yetholme			-33.45	149.817
Gastrodia sesamoides	Australia	New South Wales. Bellingen, Point Lookout, near camping area, near Ebor. On basalt on grassy slope near edge of rainforest.			-30.4833	152.417
Gastrodia sesamoides	Australia	New South Wales. Armidale Dumaresq, 400 m SSE Mt Duval, Duval NR. Sandy soil on granite in grassy open forest. 15deg S slope.			-30.4122	151.637
Gastrodia sesamoides	Australia	Victoria. Knox - North-East, The Basin.			-37.85	145.317
Gastrodia sesamoides	Australia	New South Wales. Tumbarumba, Happy Jack's Plain, Snowy Mountains, near huts.			-36.0333	148.483
Gastrodia sesamoides	Australia	Tasmania. Break O'Day, Near Fingal.			-41.6333	147.967
Gastrodia sesamoides	Australia	New South Wales. Upper Hunter Shire, Barrington Tops, Polblue Creek.			-31.9333	151.4
Gastrodia sesamoides	Australia	Victoria. Knox - North-East, Upper Ferntree Gully.			-37.9	145.317
Gastrodia sesamoides	Australia	New South Wales. Upper Hunter Shire, Barrington Tops, Polblue mooreland in Forest Reserve area, just W of National Park boundary.			-32	151.433
Erythrorchis cassythoides	Australia	Mt Gillies, 20km SW of Rathdowney.			-28.2824	152.763
Erythrorchis cassythoides	Australia	Mapleton State Forest, 8km NW of Mapleton.			-26.566	152.812
Erythrorchis cassythoides	Australia	Girraween National Park, 37km S of Stanthorpe. Heathland, orchid climbing up rock.			-28.8324	151.936
Erythrorchis cassythoides	Australia	New South Wales.Great Lakes, Alum M[oun]t[ai]n, Bulladelah [Bulahdelah].			-32.4153	152.234
Erythrorchis cassythoides	Australia	New South Wales. Sydney.			-33.8685	151.209
Erythrorchis cassythoides	Australia	New South Wales. Great Lakes, Bulahdelah; lower slopes of Alum Mountain. Colluvium. Eucalypt forest with open understorey, Banksia spinulosa, Tetratheca, sedges and other herbs.			-32.4167	152.217
Erythrorchis cassythoides	Australia	New South Wales. Coffs Harbour, Bruxner Park Flora Reserve, Bruxner Park Road. Lower slopes; brown loam. Rainforest with emergent Eucalyptus trees.			-30.2431	153.098
Erythrorchis cassythoides	Australia	New South Wales. Great Lakes, Alum Mountain, Bulahdelah. Lower slope of mountain. Colluvium; clay loam. Tall eucalypt forest with shrubby understorey.			-32.4167	152.217
Erythrorchis cassythoides	Australia	New South Wales. Tenterfield, Northern Tablelands: ascent of Mt McKenzie, near Tenterfield. N facing slope of steep hill; in Eucalyptus amplifolia -E. banksii woodland.			-29.0778	151.964
Erythrorchis cassythoides	Australia	New South Wales. Cessnock, E slopes of Wattagan Mountains. E aspect. Steep slope. Gravelly loam. Eucalyptus maculata forest.			-33.05	151.283
Erythrorchis cassythoides	Australia	New South Wales. Tenterfield, Tabulam.			-28.8833	152.55
Erythrorchis cassythoides	Australia	Queensland. Southern Downs, Woodlands.			-28.8	151.7
Erythrorchis cassythoides	Australia	New South Wales. Kyogle, Woodlands.			-28.3	152.6
Erythrorchis cassythoides	Australia	Queensland. Southern Downs, Open forest.			-28.8	152
Erythrorchis cassythoides	Australia	Queensland. Sunshine Coast, Broad ridges leading to steep slopes and creeks. Open forest.			-26.7	152.8
Erythrorchis cassythoides	Australia	Queensland. Central Highlands, Top of escarpment. Grey to white sand. Tall woodland with dense Themeda understorey.			-23.8	149.1
Erythrorchis cassythoides	Australia	New South Wales. Campbelltown, Campbelltown area.			-34.0667	150.817
Erythrorchis cassythoides	Australia	New South Wales. Lake Macquarie, Warners Bay			-32.9667	151.65
Erythrorchis cassythoides	Australia	New South Wales. Kempsey, Yarrahapinni, on medium loam, podsolic on sediments in wet sclerophyll forest.			-30.8333	152.933
Erythrorchis cassythoides	Australia	New South Wales. Ku-ring-gai, Roseville, NSW			-33.7667	151.167
Erythrorchis cassythoides	Australia	Queensland. Scenic Rim.			-28.3	152.8
Erythrorchis cassythoides	Australia	Queensland. Lockyer Valley.			-27.6	152.1
Erythrorchis cassythoides	Australia	Queensland. Brisbane.			-27.6	153.1
Erythrorchis cassythoides	Australia	Queensland. Gold Coast.			-28.2	153.3
Erythrorchis cassythoides	Australia	Queensland. Toowoomba.			-27.4	152.1
Erythrorchis cassythoides	Australia	Queensland. Somerset.			-27.1	152.7
Erythrorchis cassythoides	Australia	Queensland. Banana.			-24.5	150.9
Erythrorchis cassythoides	Australia	Queensland. Fraser Coast.			-25.2	153.2
Erythrorchis cassythoides	Australia	Queensland. Maranoa.			-25.1	148.2
Dipodium hamiltonianum	Australia	New South Wales. Warrumbungle Shire, c. 38 km N of Mendooran towards Coonabarabran. Callitris-Eucalyptus crebra.			-31.52	149.27
Dipodium hamiltonianum	Australia	New South Wales. Dubbo, c. 33 km N along Newell Highway from Oxley Highway junction.			-32	148.73
Dipodium hamiltonianum	Australia	Australian Capital Territory.Near Gibraltar.			-35.8333	148.917
Dipodium hamiltonianum	Australia	Queensland. Banana.			-25.1	149.2
Dipodium hamiltonianum	Australia	New South Wales. Greater Hume Shire, Carobost State Forest, Lease Creek and head of Carobost Creek.			-35.6833	147.667
Dipodium hamiltonianum	Australia	New South Wales. Warrumbungle Shire, S outskirts of Coonabarabran, opposite Wagon Wheel Motel.			-31.2667	149.283
Dipodium hamiltonianum	Australia	New South Wales. Mid-Western Regional, Clandulla SF, 7 km SSE of Kandos. On greyish sandy soil in E.rossii dry sclerophyll forest.			-32.8833	149.95
Dipodium hamiltonianum	Australia	New South Wales. Tamworth Regional. W side Barrington Down, 700 m W Macdonald River. Gently undulating sandy soil on granite in layered open forest.			-30.6417	151.122
Dipodium hamiltonianum	Australia	New South Wales. Uralla, c. 25 km from Bundarra along road to Uralla, 6.5 km from Abington Creek bridge towards Uralla. Low hill; gentle slope, SW aspect. Gravelly sandy clay on metasediments. Eucalyptus sideroxylon layered open forest with E. dealbata, E. caliginosa, Daviesia latifolia.			-30.3403	151.214
Dipodium hamiltonianum	Australia	Queensland. Caloundra - Caloundra S.			-26.8	153.1
Dipodium hamiltonianum	Australia	Queensland. Redland.			-27.5	153.5
Dipodium hamiltonianum	Australia	Queensland. Brisbane.			-27.6	153.1
Dipodium hamiltonianum	Australia	Queensland. Gympie.			-26.1	153.1
Dipodium hamiltonianum	Australia	Queensland. Cook.			-12.7	142
Dipodium hamiltonianum	Australia	Queensland. Maranoa.			-24.9	148
Dipodium hamiltonianum	Australia	New South Wales. Tenterfield.			-28.9	151.7
Dipodium hamiltonianum	Australia	New South Wales. Wellington, 20 km E of Wellington.			-32.5484	149.147
Aphyllorchis montana	Vietnam	Quang Nam, Phuoc Son Distr., Phuoc My Municipality.		15.3403	107.674
Aphyllorchis montana	China	Yunnan. Longyang Qu. Baihualing Cun, Dajie Shan an outlaying small peak away from the main E slope of Gaoligong Shan. E side of Gaoligong Shan.		25.2883	98.8125
Aphyllorchis montana	Thailand	Thailand; Eastern; North Soy Dow Mountain, Bong Nam Rawn District, Chantaburi Province
Aphyllorchis montana	Thailand	Northern; east sidesop huay pah dahng-huay nah lao station
Aphyllorchis montana	Malaysia	Sarawak, Bakelalan		3.99685	115.628
Aphyllorchis montana	Indonesia	Sumatra; Upper Mamas River valley expedition, c.15km W of Kutacane, Camp Pawang		3.46014	97.6537
Aphyllorchis montana	Malaysia	Sarawak, Borneo; Sungai Medalam, Gunong Mulu NP, 4th Division		3.95	114.783
Aphyllorchis montana	Thailand	Northern; South side, CMU Observatory area.		18.7885	98.9224
Aphyllorchis montana	Indonesia	Sumatra, Upper Mamas River valley expedition, c.15km W of Kutacane, Camp Pawang		3.41667	97.6667
Aphyllorchis montana	Bhutan	Trashiyangtse, Dalingmang		27.5	91.52
Aphyllorchis montana	Thailand	Chiang mai. Doi Intanon.		18.533	98.566
Aphyllorchis montana	India			22.8835	79.6162
Aphyllorchis montana	Sri Lanka			7.60809	80.7047
Aphyllorchis montana	Chinese Taipei	Taoyuan County. Lalashan, Chinese Taipei		24.7353	121.426
Aphyllorchis montana	Thailand	Doi Sutep		18.83	98.9
Aphyllorchis montana	China			22.0107	100.8
Aphyllorchis montana	China	黑罗岭小抱扛		18.2526	109.512
Aphyllorchis montana	China	铜锣山		23.2501	111.266
Aphyllorchis montana	Chinese Taipei	Lalashan		24.7353	121.426
Didymoplexis pallens	Indonesia	Sumatra. Atjeh province, Sumatra, Indonesia. Kloet nature reserve, S.Kloet, along the Krung Lembang c.10km upstream.		3.08333	97.4167
Didymoplexis pallens	Japan	Okinawa, Prov. Kunigami, Mt. Awa-dake forest.		26.645	128.178
Didymoplexis pallens	Indonesia	Java. Eiland Bawean, Kampong Pamasaran.		-5.76804	112.67
Didymoplexis pallens	New Zealand	Niue;, Huvalu Forest.		-19.0815	-169.824
Didymoplexis pallens	Thailand	Southwestern, Kanchanaburi, Khao Yai, E. of Sangkhla.		14.1009	99.4188
Didymoplexis pallens	Indonesia	Lesser Sunda Islands. E.Port. Timor, Muapitine, Plateau of Fuiloro (Lautem).		-8.47476	127.141
Didymoplexis pallens	New Guinea	Archipel. Ind. Depok aan buitenzijde
Didymoplexis pallens	Vietnam	Tuong Duong Distr., Tam Quang Municipality, Tung Huong village, along Khe Mat stream		19.0519	104.616
Didymoplexis pallens	Chinese Taipei	Fengkang, Huko		22.1958	120.684
Didymoplexis pallens	Chinese Taipei	Tzushe		22.0578	120.74
Didymoplexis pallens	Papua New Guinea	Tarara, Wassi Kussa River		-9	142.083
Didymoplexis pallens	Chinese Taipei	Kenting Barrier Reefs Mountain Natural Reserve		21.9642	120.797
Didymoplexis pallens	Australia	Derby-West Kimberley		-16.2	125.4
Didymoplexis pallens	Australia	Northern Territory, Douglas Daly Experimental Station		-13.8319	131.185
Didymoplexis pallens	Australia	Northern Territory, Bamboo Walk, along banks of Mary River, near Mary River crossing Arnhem Hwy		-12.9112	131.651
Didymoplexis pallens	Australia	Northern Territory, Tiwi Islands		-11.5864	130.652
Didymoplexis pallens	Australia	Northern Territory, West Arnhem, near Liverpool River; 2nd Barge, c 30 km from Maningrida on RHS of road approaching old barge landing		-12.0964	134.194
Didymoplexis pallens	Australia	Queensland, Cassowary Coast		-17.9671	146
Didymoplexis pallens	Australia	Queensland, Tablelands		-16.9	145.6
Didymoplexis pallens	Australia	Queensland, Cook		-15.9	145.2
Didymoplexis pallens	Australia	Queensland, Lockhart River		-12.9	143.3
Didymoplexis pallens	Australia	Queensland, Torres Strait Island		-9.4	142.7
Didymoplexis pallens	Australia	Western Australia, Derby-West Kimberley		-16	125.3
Galeola lindleyana	China	Yunnan. Tengchong, Zizhi Cun. Along the Zizhu He, Jiangao Shan, NE of Zizhi. W of Gaoligong Shan		25.7667	98.6244
Galeola lindleyana	China	Yunnan. Gongshan, Danzhu Cun, S side of the Danzhu He ca. 8.5 direct km WSW of Danzhu on the road to the Myanmar border, E side of Gaoligong Shan		27.6306	98.645
Galeola lindleyana	China	Yunnan. Lushui, along the river just to the E of Pianma. In the vicinity of the old hydroelectric station, W side of Gaoligong Shan		26.0097	98.6322
Galeola lindleyana	China	Yunnan. Fugong, Yaduo Cun, in the vicinity of Shibali, on the N side of the N fork of Yamu He, E side of Gaoligong Shan		27.1644	98.7825
Galeola lindleyana	China	Yunnan. Lushui, Baodeng Cun, on forest road at Km 30, E side of Gaoligong Shan		26.4736	98.8156
Galeola lindleyana	China	上帕乡珠明林村后山		26.9017	98.8692
Galeola lindleyana	China	Yunnan. Gongshan Zizhixian, E side of Gaoligong Shan, at Numaduo along the Danzhu He on the road from the Nu Jiang at Danzhu to the Myanmar border		27.6292	98.6747
Galeola lindleyana	China	四川. 雷波县, 西宁214场		28.2627	103.572
Galeola lindleyana	China	广西. 兴安县, 猫儿山电视台至八角田途中		25.6017	110.586
Galeola lindleyana	China	云南. 泸水县, 古炭河西支流会合口西		25.8419	98.8577
Galeola lindleyana	China	云南. 腾冲县, 板瓦林场		25.0206	98.49
Galeola lindleyana	China	重庆. 石柱土家族自治县, 黄水公社新杉弯树弯沟		30.0234	108.185
Galeola lindleyana	China	四川. 马边彝族自治县, 黄连山伐木场		28.6854	103.676
Galeola lindleyana	China	广西. 龙胜各族自治县, 门区大罗乡广福山黑石岭河冲,		25.7421	110.04
Galeola lindleyana	China	云南. 屏边苗族自治县 , 大围山阿达口牛厂		22.9836	103.688
Galeola lindleyana	China	云南. 金平苗族瑶族傣族自治县, 草果山		22.7922	103.087
Galeola lindleyana	China	云南. 西畴县, Si-chou Hsien, Far-doe		23.4375	104.672
Galeola lindleyana	China	云南. 凤庆县, Hila		24.5804	99.9285
Galeola lindleyana	China	Yunnan. Nujiang Lisu Aut. Pref., Gongshan Co., Track from Qi Qi Nature Reserve Station south east towards Gongshan as far as main bridge over Pa Le He		27.8014	98.5686
Galeola lindleyana	Indonesia	Sumatra; Headwaters of Aek Mandosi, Toba (vicinity of Taloen na Oeli, near Toba Asahan boundary).		2.90637	98.4648
Galeola lindleyana	Indonesia	Sumatra; Archipel. Ind. Sumatra boven Bandar baroe.		3.2774	98.5207
