# Supplementary material for: Global warming not so harmful for all plants - response of holomycotrophic orchid species for the future climate change
Source: Sci Rep. 2017 Oct 5;7:12704. doi: 10.1038/s41598-017-13088-7 (PMC5629220; doi:10.1038/s41598-017-13088-7)
Supplement: Supplementary file 3 — Supplementary Dataset S2 [file 41598_2017_13088_MOESM3_ESM.xls]

## Sheet: Arkusz1
Species	X	Y		Altitude	Bio_1	Bio_2	Bio_3	Bio_4	Bio_5	Bio_8	Bio_12	Bio_13	Bio_14	Bio_15	Bio_18	Bio_19
Epipogium_aphyllum	42.88	-0.8		1487	60	91	38	5270	193	5	1146	117	68	14	237	302
Epipogium_aphyllum	51.557	-0.77377		49	99	77	34	5134	223	70	667	66	40	13	162	167
Epipogium_aphyllum	46.0306	6.81532		1888	26	75	30	5982	158	-49	1610	162	114	11	380	453
Epipogium_aphyllum	48.0133	6.82387		796	70	80	32	6088	205	2	1145	110	79	11	308	306
Epipogium_aphyllum	61.306	6.92873		737	26	61	28	5418	145	-3	1616	199	75	31	329	479
Epipogium_aphyllum	47.9995	7.22565		418	90	84	33	6251	233	170	776	86	49	20	247	163
Epipogium_aphyllum	61.1278	7.24404		430	41	67	28	5937	171	7	1245	152	54	32	269	350
Epipogium_aphyllum	50.36	7.25		215	92	78	32	5912	221	167	708	73	45	15	215	172
Epipogium_aphyllum	51.36	7.58		176	91	76	32	5794	219	164	864	85	56	13	244	217
Epipogium_aphyllum	58.6699	7.59943		551	39	52	24	5762	153	51	1458	171	71	27	336	328
Epipogium_aphyllum	58.6718	7.60075		551	39	52	24	5762	153	51	1458	171	71	27	336	328
Epipogium_aphyllum	59.4682	7.88127		655	25	63	25	6395	158	77	1025	118	48	27	281	231
Epipogium_aphyllum	52.26	7.92		67	92	75	32	5839	218	165	822	81	51	14	235	203
Epipogium_aphyllum	59.3457	8.24253		528	33	64	25	6501	168	85	926	110	44	28	266	194
Epipogium_aphyllum	50.66	8.25		389	79	75	30	6097	212	11	851	85	55	12	225	219
Epipogium_aphyllum	52.36	8.25		48	90	78	33	5841	217	164	806	84	53	14	239	196
Epipogium_aphyllum	47.96	8.42		749	72	89	33	6206	212	149	1068	111	70	15	324	251
Epipogium_aphyllum	47.929	8.47183		712	72	90	34	6214	213	150	1041	109	68	16	318	242
Epipogium_aphyllum	58.3236	8.48527		42	72	52	23	5844	187	85	1176	142	56	29	269	263
Epipogium_aphyllum	61.8303	8.58134		1115	-7	75	28	6695	139	71	790	88	34	26	242	184
Epipogium_aphyllum	48.26	8.92		784	79	91	34	6366	224	159	1012	113	66	20	327	220
Epipogium_aphyllum	51.26	8.92		349	81	73	30	6048	211	142	880	86	59	12	242	223
Epipogium_aphyllum	60.6319	8.9711		674	11	87	27	7982	182	102	701	90	31	33	242	128
Epipogium_aphyllum	60.6342	8.97201		674	11	87	27	7982	182	102	701	90	31	33	242	128
Epipogium_aphyllum	60.623	9.00766		806	5	85	27	7800	172	94	736	94	33	32	253	137
Epipogium_aphyllum	60.623	9.0442		339	29	93	27	8488	208	123	645	84	28	35	223	113
Epipogium_aphyllum	58.9886	9.12039		198	57	60	24	6469	189	109	863	101	43	27	239	181
Epipogium_aphyllum	61.627	9.19181		779	5	82	27	7657	167	92	679	85	30	32	235	133
Epipogium_aphyllum	47.76	9.25		465	92	83	31	6618	238	176	940	116	46	29	336	170
Epipogium_aphyllum	50.76	9.25		262	86	82	32	6360	224	151	681	76	41	18	211	144
Epipogium_aphyllum	58.8882	9.28533		127	63	58	24	6447	192	115	837	99	42	27	229	176
Epipogium_aphyllum	60.9097	9.38568		583	15	88	27	8208	189	107	666	88	30	36	244	112
Epipogium_aphyllum	48.46	9.42		701	75	85	32	6398	217	156	889	109	53	25	307	176
Epipogium_aphyllum	54.76	9.42		36	80	61	27	5804	197	91	837	92	45	22	229	192
Epipogium_aphyllum	46.8414	9.53098		668	87	88	32	6480	230	168	1136	141	60	28	398	194
Epipogium_aphyllum	51.86	9.58		276	80	79	32	6034	211	156	811	85	54	15	246	195
Epipogium_aphyllum	52.26	9.58		110	86	81	33	6037	219	163	712	76	44	17	222	163
Epipogium_aphyllum	60.7287	9.73184		488	22	86	26	8263	195	115	687	91	31	35	249	116
Epipogium_aphyllum	47.1361	9.7773		986	65	87	32	6380	205	145	1116	141	59	29	401	200
Epipogium_aphyllum	47.3426	9.91601		820	70	91	33	6543	212	152	1117	137	60	28	398	209
Epipogium_aphyllum	56.16	9.933		44	75	68	26	6190	196	83	654	71	36	22	180	127
Epipogium_aphyllum	47.232	9.982		1527	36	78	31	5985	164	111	1156	147	64	29	417	213
Epipogium_aphyllum	59.8785	9.98996		357	40	72	25	7539	195	127	765	95	37	29	246	142
Epipogium_aphyllum	63.1552	10.0206		333	34	71	29	6130	165	80	895	104	49	23	240	218
Epipogium_aphyllum	49.06	10.08		435	84	85	32	6566	227	166	710	87	43	24	243	145
Epipogium_aphyllum	52.06	10.08		199	81	81	33	6089	215	159	759	84	51	17	237	177
Epipogium_aphyllum	53.76	10.08		32	83	77	31	6163	219	162	755	81	44	18	229	178
Epipogium_aphyllum	47.2105	10.1432		1701	28	75	31	5871	152	101	1128	144	63	29	408	207
Epipogium_aphyllum	47.56	10.25		740	69	96	34	6503	213	151	1033	124	57	28	367	195
Epipogium_aphyllum	63.4514	10.2533		239	40	70	30	5860	166	85	924	108	49	23	234	232
Epipogium_aphyllum	46.7691	10.2968		1911	21	71	30	5788	145	94	996	130	52	31	360	167
Epipogium_aphyllum	47.3692	10.3162		1281	47	87	33	6238	182	125	1042	133	56	31	382	186
Epipogium_aphyllum	47.421	10.4123		1614	30	77	31	5935	156	104	1151	146	66	29	414	216
Epipogium_aphyllum	48.86	10.42		441	83	85	31	6652	228	166	728	92	43	27	258	143
Epipogium_aphyllum	62.2539	10.4329		776	3	77	26	7472	158	88	644	89	30	36	240	118
Epipogium_aphyllum	61.1941	10.4672		651	11	81	26	8052	179	116	645	89	28	39	248	105
Epipogium_aphyllum	61.1933	10.4687		651	11	81	26	8052	179	116	645	89	28	39	248	105
Epipogium_aphyllum	47.9228	10.4822		699	72	87	32	6413	213	153	982	121	55	30	357	182
Epipogium_aphyllum	61.1397	10.5121		595	15	81	26	8068	183	105	640	88	28	39	246	104
Epipogium_aphyllum	61.7907	10.5155		711	6	80	26	7844	169	108	612	88	27	40	240	101
Epipogium_aphyllum	54.16	10.58		48	81	68	28	6118	207	158	708	77	44	18	214	168
Epipogium_aphyllum	47.5685	10.5848		952	63	90	33	6369	201	142	1028	130	56	31	377	183
Epipogium_aphyllum	55.41	10.6		14	81	55	25	5821	198	94	592	64	34	20	169	114
Epipogium_aphyllum	44.0588	10.6065		862	97	65	26	6308	233	64	905	112	43	24	163	224
Epipogium_aphyllum	59.9678	10.6658		297	45	71	24	7602	200	132	786	95	39	27	250	149
Epipogium_aphyllum	62.287	10.685		573	13	78	26	7629	170	99	577	83	25	40	223	98
Epipogium_aphyllum	50.16	10.75		369	79	90	33	6655	226	163	655	77	40	19	210	143
Epipogium_aphyllum	63.4161	10.8511		208	39	71	28	6351	173	86	850	104	47	25	233	198
Epipogium_aphyllum	64.9814	10.8624		6	55	60	29	5091	169	63	1496	180	72	25	314	414
Epipogium_aphyllum	64.9823	10.874		6	55	60	29	5091	169	63	1496	180	72	25	314	414
Epipogium_aphyllum	60.8474	10.9032		216	38	79	25	8135	205	129	589	80	25	39	221	94
Epipogium_aphyllum	60.8582	10.9053		216	38	79	25	8135	205	129	589	80	25	39	221	94
Epipogium_aphyllum	61.6213	10.9238		472	19	79	25	8048	184	123	556	82	22	44	225	84
Epipogium_aphyllum	61.9642	10.9915		584	11	78	25	7945	173	114	551	84	22	45	226	85
Epipogium_aphyllum	61.945	11.076		381	22	78	25	7980	184	112	526	79	20	46	214	79
Epipogium_aphyllum	49.06	11.08		536	76	87	31	6718	224	161	772	94	46	25	267	157
Epipogium_aphyllum	61.4957	11.093		650	9	78	25	8052	174	114	585	87	23	44	238	89
Epipogium_aphyllum	47.46	11.25		940	69	90	32	6629	211	151	994	140	50	38	391	160
Epipogium_aphyllum	51.76	11.25		148	87	80	31	6373	226	169	530	68	30	25	182	100
Epipogium_aphyllum	47.266	11.316		1005	67	95	33	6694	213	149	943	134	46	37	369	150
Epipogium_aphyllum	47.3481	11.3232		1404	44	84	31	6327	181	123	1012	143	51	37	394	162
Epipogium_aphyllum	61.1703	11.3332		292	31	78	25	8112	197	122	568	80	23	42	223	86
Epipogium_aphyllum	61.2255	11.4103		446	22	78	25	8102	187	127	585	83	23	42	232	88
Epipogium_aphyllum	47.2953	11.4122		1739	25	78	31	6061	155	100	1108	149	60	32	412	192
Epipogium_aphyllum	48.06	11.42		596	79	87	31	6731	225	163	960	127	51	34	365	165
Epipogium_aphyllum	50.86	11.42		403	74	81	31	6300	215	155	650	82	35	24	221	129
Epipogium_aphyllum	53.66	11.42		41	84	70	28	6301	216	165	613	66	35	18	193	137
Epipogium_aphyllum	55.35	11.43		38	81	48	22	6017	191	155	600	63	31	20	173	116
Epipogium_aphyllum	61.227	11.4306		372	26	78	25	8103	191	131	579	82	23	42	229	88
Epipogium_aphyllum	61.0789	11.4465		460	22	77	25	8086	187	127	615	85	26	40	238	97
Epipogium_aphyllum	61.2547	11.5338		586	14	78	25	8094	179	119	606	87	24	42	243	92
Epipogium_aphyllum	59.5789	11.5572		173	54	65	23	7316	199	106	804	89	42	25	240	161
Epipogium_aphyllum	54.76	11.68		3	82	54	22	6179	194	158	597	64	33	19	174	119
Epipogium_aphyllum	47.433	11.683		1162	55	92	32	6668	201	137	1000	145	49	39	401	158
Epipogium_aphyllum	60.8148	11.7472		232	38	76	25	7993	200	127	641	81	28	36	232	105
Epipogium_aphyllum	65.1115	11.9175		173	46	62	28	5521	168	20	1843	214	86	24	379	527
Epipogium_aphyllum	55.48	12.01		32	82	58	25	6052	200	156	604	65	31	20	176	118
Epipogium_aphyllum	61.6591	12.01		552	15	77	25	8065	178	119	586	87	22	44	239	88
Epipogium_aphyllum	50.96	12.08		280	81	80	31	6436	222	163	589	71	35	23	201	118
Epipogium_aphyllum	62.0301	12.1598		772	1	76	24	7997	163	105	617	92	25	42	249	99
Epipogium_aphyllum	47.5408	12.2131		818	70	101	33	6990	225	156	1018	142	50	38	405	162
Epipogium_aphyllum	64.2067	12.2187		130	44	67	27	6356	175	52	1197	135	59	23	276	322
Epipogium_aphyllum	64.2095	12.2271		34	50	67	27	6286	179	57	1208	138	58	24	272	329
Epipogium_aphyllum	64.2169	12.2413		34	50	67	27	6286	179	57	1208	138	58	24	272	329
Epipogium_aphyllum	47.66	12.25		747	73	99	33	6970	226	159	1033	142	51	36	407	169
Epipogium_aphyllum	49.26	12.25		414	79	85	30	7070	229	167	667	82	38	27	238	137
Epipogium_aphyllum	54.98	12.3		12	83	58	25	5995	198	156	570	61	31	19	168	111
Epipogium_aphyllum	60.1696	12.331		251	42	74	25	7700	198	129	720	85	34	29	239	131
Epipogium_aphyllum	64.2578	12.4083		156	43	67	27	6367	173	51	1239	139	61	22	284	336
Epipogium_aphyllum	65.208	12.4162		295	39	62	27	5676	164	13	1843	213	87	24	387	523
Epipogium_aphyllum	52.06	12.42		153	86	80	30	6640	229	171	561	65	34	21	185	118
Epipogium_aphyllum	61.5412	12.5184		704	8	77	25	8002	171	112	654	94	27	39	256	106
Epipogium_aphyllum	42.8	12.8		678	119	82	30	6486	269	129	874	104	50	21	185	198
Epipogium_aphyllum	46.75	12.9167		1010	64	102	33	6851	220	149	1125	131	53	30	391	183
Epipogium_aphyllum	47.5483	12.9347		1550	27	89	32	6408	168	107	1369	167	77	26	486	274
Epipogium_aphyllum	46.7	13		1187	55	97	33	6710	206	139	1152	132	55	29	395	189
Epipogium_aphyllum	47.775	13.0417		429	89	103	34	6985	246	177	1200	158	63	33	459	208
Epipogium_aphyllum	49.16	13.08		996	47	81	30	6704	188	131	1068	118	65	19	330	268
Epipogium_aphyllum	47.7	13.1		481	87	103	34	6984	243	174	1238	161	67	32	468	220
Epipogium_aphyllum	47.3	13.3		1213	46	96	33	6693	195	129	1361	165	75	27	486	259
Epipogium_aphyllum	50.66	13.42		639	57	70	27	6671	192	142	736	91	43	24	254	147
Epipogium_aphyllum	53.26	13.58		89	82	74	28	6755	222	168	578	65	31	22	191	120
Epipogium_aphyllum	65.5238	13.7079		273	37	63	27	6030	162	6	1517	180	71	25	328	429
Epipogium_aphyllum	65.5238	13.7081		273	37	63	27	6030	162	6	1517	180	71	25	328	429
Epipogium_aphyllum	47	13.9		1405	34	90	32	6596	180	117	1374	161	75	25	474	254
Epipogium_aphyllum	64.4551	13.9588		611	15	69	25	7039	158	68	925	100	49	22	249	237
Epipogium_aphyllum	47.7611	14.0792		813	60	98	33	7014	215	148	1294	167	76	29	472	256
Epipogium_aphyllum	53.96	14.08		-1	88	68	25	7044	227	178	544	61	29	20	173	112
Epipogium_aphyllum	51.06	14.25		443	69	73	28	6768	208	155	656	81	37	26	228	129
Epipogium_aphyllum	56.1216	14.2886		21	77	61	26	6235	205	153	603	69	34	21	174	141
Epipogium_aphyllum	47.0833	14.3333		1245	39	91	31	6833	189	125	1301	159	68	27	460	230
Epipogium_aphyllum	56.1671	14.3352		64	74	63	26	6271	204	150	621	71	36	21	179	146
Epipogium_aphyllum	56.1235	14.4494		7	77	61	26	6236	207	153	591	67	34	21	170	138
Epipogium_aphyllum	61	14.5		167	43	84	26	7972	210	133	645	84	30	32	230	118
Epipogium_aphyllum	46.425	14.5417		1031	54	89	30	7012	208	143	1230	136	62	24	398	213
Epipogium_aphyllum	66.8732	14.6445		365	27	60	27	5738	147	33	1185	150	57	27	270	317
Epipogium_aphyllum	61.1092	14.649		264	37	84	26	8006	205	128	657	86	31	32	237	121
Epipogium_aphyllum	63.1735	14.6666		333	28	75	24	8033	188	119	552	84	26	36	208	101
Epipogium_aphyllum	50.86	14.75		392	73	77	29	6821	215	159	602	76	31	30	217	110
Epipogium_aphyllum	62	15		398	25	82	25	8214	193	132	631	89	30	34	236	115
Epipogium_aphyllum	61.7546	15.182		346	28	84	26	8219	198	121	636	87	31	33	233	116
Epipogium_aphyllum	63.5812	15.3552		312	24	79	24	8130	187	116	578	84	30	33	208	113
Epipogium_aphyllum	67.2948	15.3812		234	29	62	27	5904	153	35	1085	140	53	26	241	292
Epipogium_aphyllum	66.8193	15.3966		313	24	65	26	6303	156	30	992	121	48	25	238	264
Epipogium_aphyllum	47.7467	15.5456		1333	31	83	30	6676	175	115	1115	143	60	31	412	200
Epipogium_aphyllum	63.178	15.6593		242	27	81	24	8303	194	121	574	83	29	34	209	108
Epipogium_aphyllum	49.1	17.8		438	76	91	31	7162	230	165	740	104	37	37	288	123
Epipogium_aphyllum	54.3059	18.309		180	59	65	25	6964	198	148	597	76	27	32	213	110
Epipogium_aphyllum	51.9083	19.3078		172	81	83	26	8231	243	180	549	79	25	37	214	91
Epipogium_aphyllum	50.6921	19.4245		335	76	83	28	7514	226	167	659	93	31	39	262	107
Epipogium_aphyllum	69.3304	21.952		432	-26	80	23	9018	153	95	510	70	28	27	172	114
Epipogium_aphyllum	69.8749	23.159		131	-16	83	23	9117	164	92	543	63	33	19	155	134
Epipogium_aphyllum	70.1138	23.4899		273	-25	83	23	9050	154	-78	600	67	38	16	163	154
Epipogium_aphyllum	52.8325	23.7011		174	69	84	27	8039	231	168	581	78	29	31	214	105
Epipogium_aphyllum	62.2264	24.4007		143	27	86	25	8580	208	124	598	80	29	32	207	114
Epipogium_aphyllum	63.1378	25.3112		176	22	81	23	8879	204	122	590	81	29	32	209	112
Epipogium_aphyllum	67.611	25.4084		217	-13	91	23	10158	186	104	487	64	25	34	178	88
Epipogium_aphyllum	62.245	25.7461		96	33	75	22	8848	212	132	647	86	33	30	221	130
Epipogium_aphyllum	62.1553	25.75		105	34	75	22	8831	213	133	654	86	33	29	222	132
Epipogium_aphyllum	61.8861	25.7608		141	33	76	22	8794	211	132	659	86	34	29	220	134
Epipogium_aphyllum	61.3479	25.7823		107	38	76	23	8710	213	135	647	83	33	29	209	130
Epipogium_aphyllum	65.1167	25.8255		55	16	83	23	9290	201	122	475	68	23	36	176	84
Epipogium_aphyllum	63.0539	25.9091		88	27	79	23	8960	209	127	587	81	29	32	208	113
Epipogium_aphyllum	62.6965	26.1177		149	26	77	22	8947	207	126	624	85	31	31	218	122
Epipogium_aphyllum	66.2851	26.2168		196	0	88	23	9678	192	110	533	69	27	31	187	101
Epipogium_aphyllum	64.9447	26.2877		80	14	84	23	9351	202	121	497	70	24	35	184	88
Epipogium_aphyllum	61.715	26.3066		123	35	75	22	8833	212	134	648	85	33	29	213	130
Epipogium_aphyllum	65.8074	26.359		163	4	86	23	9602	195	114	520	70	26	33	187	96
Epipogium_aphyllum	63.6858	26.6935		125	20	81	22	9235	205	124	568	79	28	33	205	106
Epipogium_aphyllum	62.8787	26.8985		110	27	76	22	9110	208	129	612	82	32	30	211	121
Epipogium_aphyllum	69.6359	26.9055		180	-13	85	25	8633	161	102	412	68	18	44	170	67
Epipogium_aphyllum	60.9091	27.1167		80	41	72	22	8767	215	98	624	81	31	30	194	122
Epipogium_aphyllum	63.1476	27.2942		84	25	77	22	9233	207	129	602	81	31	30	208	118
Epipogium_aphyllum	62.8779	27.488		91	30	73	21	9177	209	133	618	82	33	29	209	124
Epipogium_aphyllum	62.877	27.6844		90	31	71	21	9175	210	134	624	82	33	28	210	125
Epipogium_aphyllum	67.1874	27.8659		178	-6	87	23	9646	187	122	504	68	25	35	190	89
Epipogium_aphyllum	63.2309	28.0121		158	22	75	21	9330	206	127	626	83	32	29	216	122
Epipogium_aphyllum	62.2264	28.1783		77	34	73	21	9157	214	137	631	82	33	29	206	128
Epipogium_aphyllum	61.972	28.6177		93	33	74	21	9148	214	136	642	83	33	29	208	131
Epipogium_aphyllum	67.9811	28.7882		289	-11	80	23	8900	167	107	498	71	24	38	194	88
Epipogium_aphyllum	66.1832	29.104		288	-6	84	23	9494	186	121	587	74	31	30	210	108
Epipogium_aphyllum	61.7818	29.3657		65	32	75	21	9172	214	136	645	82	32	30	208	129
Epipogium_aphyllum	65.782	29.7146		308	-7	82	22	9615	186	122	595	75	31	30	213	108
Epipogium_aphyllum	69.4214	29.824		56	9	63	24	6787	146	94	459	64	19	38	175	91
Epipogium_aphyllum	63.1189	29.8704		91	20	78	21	9650	210	129	610	80	30	32	213	113
Epipogium_aphyllum	62.8492	29.9925		191	16	78	21	9604	205	125	635	84	32	31	221	118
Epipogium_aphyllum	63.1124	30.1675		184	14	77	21	9712	204	124	627	82	31	31	217	115
Epipogium_aphyllum	64.2194	30.1974		234	5	77	21	9866	198	117	604	78	30	31	214	108
Epipogium_aphyllum	62.2048	30.389		82	23	77	21	9431	209	130	629	83	31	31	208	120
Epipogium_aphyllum	34.08	47.82		2107	104	157	40	8337	329	37	411	76	0	82	3	165
Neottia_nidusavis	52.0072	-9.52931		31	103	66	41	3329	189	70	1309	160	69	29	273	431
Neottia_nidusavis	53.7177	-9.28767		25	94	68	41	3458	183	77	1156	131	63	24	244	335
Neottia_nidusavis	52.9997	-8.66353		84	95	70	41	3694	189	76	1047	119	63	20	233	297
Neottia_nidusavis	54.3534	-8.23072		186	82	67	41	3569	172	46	1356	156	78	22	286	404
Neottia_nidusavis	51.9271	-8.21808		83	99	58	38	3410	183	67	1081	121	63	21	216	333
Neottia_nidusavis	40.1	-8.1		652	133	90	38	4961	270	73	1208	180	12	55	77	494
Neottia_nidusavis	39.5	-8		197	163	96	39	5034	306	102	793	114	6	56	48	325
Neottia_nidusavis	51.9272	-7.92731		31	102	60	39	3487	187	68	1123	127	66	21	223	346
Neottia_nidusavis	55.1621	-7.92154		54	89	57	38	3379	168	56	1252	142	70	23	309	370
Neottia_nidusavis	52.1433	-7.86926		60	99	64	39	3537	189	64	1186	137	71	21	237	368
Neottia_nidusavis	53.9936	-7.61878		61	89	71	41	3711	183	51	1112	123	66	19	243	322
Neottia_nidusavis	54.4428	-7.61462		76	87	66	40	3687	178	49	1204	138	69	21	256	359
Neottia_nidusavis	42.79	-7.16		850	106	95	39	5000	243	50	1002	132	30	38	128	351
Neottia_nidusavis	41.71	-6.95		845	110	104	38	5687	269	47	876	120	16	47	78	344
Neottia_nidusavis	54.9752	-6.6724		91	82	62	36	4045	176	61	1048	109	63	19	245	284
Neottia_nidusavis	52.6341	-6.30118		49	97	67	40	3686	191	61	958	110	57	21	191	287
Neottia_nidusavis	57.4238	-6.24811		106	79	56	36	3669	161	61	1538	186	77	29	302	453
Neottia_nidusavis	55.2027	-6.19456		113	81	63	37	3881	173	60	1192	126	67	22	266	332
Neottia_nidusavis	53.1708	-6.13048		87	94	68	40	3736	190	57	909	105	56	20	189	264
Neottia_nidusavis	42.1	-6.1		858	111	113	39	5968	278	72	560	72	18	36	75	181
Neottia_nidusavis	40.2973	-6.03054		747	130	109	37	6317	303	61	538	67	9	42	50	178
Neottia_nidusavis	55.8303	-5.43335		190	78	63	36	4108	172	36	1794	206	93	27	352	541
Neottia_nidusavis	58.171	-5.31594		64	83	60	36	3719	171	65	1141	128	62	25	229	332
Neottia_nidusavis	56.3771	-5.15835		254	75	64	34	4440	175	30	1969	242	98	29	368	619
Neottia_nidusavis	39.1	-5.1		523	153	121	37	6842	345	78	483	62	4	48	32	158
Neottia_nidusavis	40.1	-5.1		438	150	115	37	6516	328	107	366	42	7	38	39	103
Neottia_nidusavis	42.1	-5.1		799	117	115	39	5849	285	84	459	56	20	29	79	122
Neottia_nidusavis	50.1753	-5.01148		42	102	57	33	4123	194	61	1059	129	58	29	187	352
Neottia_nidusavis	43.06	-4.84		1481	71	98	39	5056	215	46	951	113	50	22	176	260
Neottia_nidusavis	50.4518	-4.7472		118	101	57	33	4255	195	59	1047	124	60	27	194	337
Neottia_nidusavis	43.2447	-4.66043		987	95	89	39	4646	221	74	917	113	47	24	175	247
Neottia_nidusavis	57.11	-4.55968		670	46	66	32	4805	158	-2	1663	203	92	27	318	526
Neottia_nidusavis	55.587	-4.30089		173	76	69	37	4292	177	53	1269	140	69	25	263	357
Neottia_nidusavis	53.2519	-4.17365		83	93	60	35	4068	185	74	1005	116	59	24	212	280
Neottia_nidusavis	40.1	-4.1		586	144	110	35	6775	323	100	396	44	9	35	46	111
Neottia_nidusavis	42.1	-4.1		804	114	106	37	5718	273	86	497	55	22	25	90	126
Neottia_nidusavis	51.5448	-4.09131		58	105	58	32	4553	203	59	1134	130	65	25	230	335
Neottia_nidusavis	56.1314	-4.01142		13	85	71	36	4414	190	38	1072	116	57	23	224	308
Neottia_nidusavis	51.9989	-3.82102		104	95	60	33	4407	193	51	1261	152	74	25	252	381
Neottia_nidusavis	50.383	-3.61772		42	101	62	34	4240	201	57	893	105	51	25	164	293
Neottia_nidusavis	56.5874	-3.54699		270	68	72	35	4662	180	20	941	104	53	20	207	270
Neottia_nidusavis	55.9605	-3.36167		40	85	74	38	4253	190	120	702	71	41	17	181	168
Neottia_nidusavis	53.0851	-3.26922		156	86	65	34	4400	186	63	892	101	57	19	200	235
Neottia_nidusavis	57.0401	-3.2361		374	62	72	36	4399	167	17	896	95	54	17	205	251
Neottia_nidusavis	42.09	-3.12		1287	86	105	38	5821	248	102	671	75	36	20	124	176
Neottia_nidusavis	52.6372	-3.10842		222	82	65	34	4560	186	34	974	109	63	18	208	277
Neottia_nidusavis	40.1	-3.1		614	139	114	37	6690	318	96	417	49	10	35	50	115
Neottia_nidusavis	43.024	-3.043		556	116	78	37	4592	232	68	977	116	45	23	185	297
Neottia_nidusavis	54.4361	-3.00223		115	82	70	35	4593	189	56	1063	114	61	22	242	286
Neottia_nidusavis	57.4921	-2.91763		256	71	70	37	4118	171	51	830	82	52	15	211	214
Neottia_nidusavis	55.9659	-2.72097		47	83	74	37	4385	191	117	668	71	37	17	179	149
Neottia_nidusavis	53.8091	-2.68345		57	89	69	36	4505	192	66	1087	118	65	22	258	286
Neottia_nidusavis	51.9213	-2.65441		71	98	70	36	4469	205	51	760	79	51	15	171	208
Neottia_nidusavis	51.6	-2.6		7	100	71	36	4539	210	53	793	84	51	16	180	218
Neottia_nidusavis	50.8429	-2.49716		143	90	71	35	4669	205	44	845	95	52	19	176	253
Neottia_nidusavis	38.42	-2.467		1125	125	122	38	6565	310	104	499	64	12	36	61	133
Neottia_nidusavis	52.4624	-2.2208		83	93	72	36	4546	202	45	675	65	44	11	174	168
Neottia_nidusavis	37.1	-2.1		386	165	94	38	5312	300	138	297	39	3	46	28	95
Neottia_nidusavis	40.1	-2.1		1081	110	123	39	6477	292	92	541	68	21	27	98	130
Neottia_nidusavis	41.1	-2.1		1253	93	112	38	6240	260	113	551	72	30	24	120	126
Neottia_nidusavis	42.1	-2.1		832	110	110	38	6004	272	131	574	68	31	21	122	145
Neottia_nidusavis	54.8896	-2.07796		275	74	72	37	4410	180	28	853	86	56	15	208	222
Neottia_nidusavis	43.03	-2.073		1000	93	93	39	5021	227	40	1163	130	61	19	220	339
Neottia_nidusavis	54	-2		391	75	71	36	4587	184	28	1190	132	76	19	256	347
Neottia_nidusavis	47.1594	-1.95294		24	117	78	38	4679	231	66	819	93	46	23	148	251
Neottia_nidusavis	51.4734	-1.928		119	94	74	36	4653	208	46	704	74	45	16	164	188
Neottia_nidusavis	54.7998	-1.92222		327	72	71	37	4385	178	27	875	88	59	14	212	228
Neottia_nidusavis	43.21	-1.71		313	127	87	41	4562	245	78	1328	158	66	22	256	402
Neottia_nidusavis	55.3384	-1.60582		18	85	72	39	4052	185	120	676	72	47	14	173	168
Neottia_nidusavis	48.2591	-1.51638		71	111	81	38	4698	227	60	734	81	48	17	161	206
Neottia_nidusavis	45.9221	-1.3246		6	127	75	36	4857	238	100	830	104	45	25	179	244
Neottia_nidusavis	52.1002	-1.19696		160	92	75	35	4778	208	66	639	61	38	12	164	155
Neottia_nidusavis	53.4486	-1.17176		94	93	73	36	4600	204	45	671	62	45	9	170	166
Neottia_nidusavis	39.1	-1.1		722	139	110	39	5951	294	149	449	59	14	32	77	97
Neottia_nidusavis	41.1	-1.1		974	103	98	36	6042	245	125	458	69	22	35	120	80
Neottia_nidusavis	42.1	-1.1		347	132	105	38	5955	285	153	503	60	24	22	102	125
Neottia_nidusavis	51.1974	-0.78334		76	96	78	34	5073	219	39	806	89	50	19	166	227
Neottia_nidusavis	52.5459	-0.7464		105	94	74	34	4982	214	159	617	59	39	9	165	147
Neottia_nidusavis	54.3433	-0.69233		223	83	69	36	4328	189	39	839	86	59	13	195	224
Neottia_nidusavis	43.05	-0.54		1275	69	93	39	5224	200	14	1131	115	68	13	239	296
Neottia_nidusavis	51.2	-0.3		93	97	82	37	4856	220	70	668	66	41	14	155	168
Neottia_nidusavis	50.9	-0.2		112	96	81	38	4738	214	71	705	74	44	17	154	182
Neottia_nidusavis	53.2519	-0.17365		57	93	71	34	4844	208	42	625	62	41	11	164	153
Neottia_nidusavis	40.1	-0.1		342	152	87	36	5376	279	161	477	68	16	36	100	101
Neottia_nidusavis	42.1	-0.1		481	119	103	38	5715	267	140	497	62	26	23	110	97
Neottia_nidusavis	47.8678	-0.03155		59	111	93	39	5313	245	52	702	73	46	14	147	200
Neottia_nidusavis	48.157	-0.01213		114	106	91	39	5174	237	49	728	75	49	15	156	210
Neottia_nidusavis	41.1	0.1		359	144	102	37	5917	292	147	461	59	17	33	89	88
Neottia_nidusavis	50.9131	0.205139		29	101	79	37	4726	218	77	714	82	45	24	143	199
Neottia_nidusavis	47.1271	0.353213		47	116	92	38	5469	251	55	677	69	46	12	143	186
Neottia_nidusavis	46.9731	0.77387		104	114	92	37	5484	249	52	711	71	49	11	154	192
Neottia_nidusavis	52.1547	0.997107		73	95	70	33	4930	207	103	576	56	35	12	150	136
Neottia_nidusavis	51.1633	1.07542		155	95	67	34	4791	204	72	698	79	46	19	153	182
Neottia_nidusavis	41.1	1.1		50	162	78	34	5179	280	171	552	80	17	37	133	108
Neottia_nidusavis	52.0612	1.13676		24	99	69	33	4819	209	109	559	57	36	15	147	134
Neottia_nidusavis	47.6135	1.33595		90	111	90	37	5572	246	48	650	63	49	8	153	168
Neottia_nidusavis	42.71	1.41		2100	34	74	32	5359	162	43	1313	138	89	12	301	306
Neottia_nidusavis	46.9789	1.41822		135	111	91	37	5530	245	48	714	67	51	8	165	186
Neottia_nidusavis	49.0671	1.7246		138	102	83	36	5315	229	70	647	63	44	10	156	164
Neottia_nidusavis	48.2172	1.79952		135	106	87	36	5582	240	70	635	61	46	8	152	159
Neottia_nidusavis	47.2482	2.15993		160	110	92	37	5686	247	45	700	71	50	9	169	177
Neottia_nidusavis	42.26	2.27		1330	85	75	33	5447	215	97	997	108	63	16	239	211
Neottia_nidusavis	48.3632	2.40567		95	110	86	35	5689	244	166	642	62	45	8	161	157
Neottia_nidusavis	45.3729	2.4251		509	104	104	40	5575	248	128	774	90	50	18	210	171
Neottia_nidusavis	49.0826	2.50441		119	106	86	35	5628	239	110	666	61	45	8	168	162
Neottia_nidusavis	43.89	3.12		678	113	101	37	5799	263	79	769	82	42	16	166	194
Neottia_nidusavis	44.5639	3.18889		1169	75	95	38	5497	216	94	857	94	51	16	226	188
Neottia_nidusavis	47.0586	3.19406		214	106	95	38	5624	243	162	754	76	49	13	200	187
Neottia_nidusavis	48.2071	3.24653		152	106	93	37	5753	244	163	662	65	44	10	174	167
Neottia_nidusavis	50.7453	3.6393		88	98	74	33	5394	217	68	777	75	50	11	206	190
Neottia_nidusavis	49.1101	3.91389		205	96	91	36	5700	232	165	665	68	41	12	185	166
Neottia_nidusavis	46.2826	3.93393		283	109	94	36	6018	252	186	730	85	44	22	224	145
Neottia_nidusavis	51.0391	3.99829		4	103	72	32	5450	221	74	761	73	48	12	199	184
Neottia_nidusavis	44.4646	4.44567		266	121	100	36	6183	277	126	796	97	38	22	162	181
Neottia_nidusavis	51.1834	4.56923		9	100	76	34	5489	221	70	783	76	49	12	199	189
Neottia_nidusavis	52.6429	4.68542		-1	91	56	28	5283	201	106	778	87	42	24	201	183
Neottia_nidusavis	46.4722	4.69836		252	108	88	33	6285	252	155	777	80	52	16	215	167
Neottia_nidusavis	48.0276	4.74641		322	95	87	34	5925	232	17	769	80	48	16	210	211
Neottia_nidusavis	49.0844	4.77806		157	99	89	36	5832	233	172	735	75	47	13	205	190
Neottia_nidusavis	61.8405	5.16453		230	63	42	27	3961	148	48	2279	296	104	32	543	562
Neottia_nidusavis	48.1	5.2		344	93	86	34	5967	229	167	785	84	47	18	223	212
Neottia_nidusavis	44.8121	5.21369		751	90	96	35	6189	240	97	958	95	56	13	216	226
Neottia_nidusavis	46.5061	5.35624		211	110	91	33	6421	258	113	847	81	61	12	221	194
Neottia_nidusavis	59.6166	5.38287		92	71	45	25	4728	165	81	1720	214	82	32	370	452
Neottia_nidusavis	49.5072	5.47556		240	94	82	34	5860	226	27	924	96	60	12	231	257
Neottia_nidusavis	49.507	5.476		240	94	82	34	5860	226	27	924	96	60	12	231	257
Neottia_nidusavis	59.5935	5.51722		107	70	46	25	4810	165	79	1779	221	85	32	381	472
Neottia_nidusavis	60.2161	5.5431		151	68	52	27	4919	171	75	2281	283	105	32	473	622
Neottia_nidusavis	59.858	5.6116		113	70	49	26	4925	169	78	1996	247	94	32	422	538
Neottia_nidusavis	59.0994	5.69853		41	71	44	24	4941	166	81	1494	188	68	33	335	376
Neottia_nidusavis	60.0481	5.71081		149	67	52	27	5027	170	74	2232	275	102	32	463	618
Neottia_nidusavis	59.4167	5.71379		185	64	46	25	4980	162	73	1820	224	86	32	389	491
Neottia_nidusavis	61.885	5.76274		363	54	45	28	4191	143	36	2281	292	102	33	413	575
Neottia_nidusavis	50.7382	5.84945		235	91	74	33	5550	213	161	948	90	68	10	263	236
Neottia_nidusavis	51.0711	5.85089		30	100	77	34	5549	224	170	765	74	50	12	220	177
Neottia_nidusavis	61.8871	5.89858		284	58	45	27	4268	148	40	2195	281	97	33	394	552
Neottia_nidusavis	62.2737	5.93346		222	61	42	27	4037	146	45	2037	259	91	33	362	515
Neottia_nidusavis	59.187	5.95715		37	71	46	24	5117	170	80	1693	210	78	33	364	451
Neottia_nidusavis	61.8343	5.96985		104	68	47	28	4337	159	49	2084	271	90	34	372	618
Neottia_nidusavis	61.9121	5.97147		260	59	46	28	4306	150	40	2128	272	93	34	381	635
Neottia_nidusavis	62.1897	5.98973		228	61	42	27	4103	147	44	2038	259	90	33	361	516
Neottia_nidusavis	61.8755	6.01706		331	55	46	28	4314	146	36	2130	270	94	33	383	638
Neottia_nidusavis	62.4208	6.06626		197	62	41	27	3994	145	46	1927	242	86	33	450	488
Neottia_nidusavis	51.76	6.08		41	96	77	34	5610	217	166	776	77	50	14	227	190
Neottia_nidusavis	45.8536	6.08278		581	95	96	33	6527	250	101	983	98	69	9	242	238
Neottia_nidusavis	61.8511	6.1287		681	35	48	28	4388	129	15	2196	276	99	32	403	666
Neottia_nidusavis	43.76	6.14		604	112	92	35	5725	250	80	787	89	29	24	136	208
Neottia_nidusavis	52.1022	6.29942		13	95	77	34	5518	217	164	765	77	47	15	222	184
Neottia_nidusavis	62.0827	6.31772		194	62	47	28	4356	153	41	1850	235	80	35	324	563
Neottia_nidusavis	59.1823	6.38215		406	48	50	25	5412	155	24	2000	245	93	32	410	576
Neottia_nidusavis	62.4447	6.38479		223	60	42	27	4121	146	42	1775	221	79	33	315	449
Neottia_nidusavis	59.5508	6.38898		735	28	52	25	5444	139	5	2159	266	102	31	441	527
Neottia_nidusavis	61.9674	6.39464		599	38	48	28	4455	133	17	1945	246	87	33	355	595
Neottia_nidusavis	61.0524	6.434		578	38	57	28	5162	149	12	2171	273	96	33	422	646
Neottia_nidusavis	48.7736	6.45419		222	96	87	34	6071	238	173	752	74	50	11	208	187
Neottia_nidusavis	60.4495	6.49996		382	48	58	27	5511	165	20	2121	262	95	33	429	616
Neottia_nidusavis	62.2058	6.54047		201	61	47	28	4421	152	40	1701	216	74	34	300	518
Neottia_nidusavis	60.0951	6.54885		492	41	58	26	5643	159	13	1992	243	92	32	411	575
Neottia_nidusavis	62.4401	6.54908		209	60	43	27	4224	147	41	1675	209	75	33	299	503
Neottia_nidusavis	60.1014	6.5531		492	41	58	26	5643	159	13	1992	243	92	32	411	575
Neottia_nidusavis	46.2189	6.5687		1365	51	84	32	6185	192	-29	1413	145	98	12	328	409
Neottia_nidusavis	44.04	6.62		1481	67	79	32	5718	200	38	996	104	51	16	202	252
Neottia_nidusavis	61.2034	6.68422		361	49	59	28	5338	164	20	1776	224	78	34	343	528
Neottia_nidusavis	60.4721	6.75166		513	38	61	27	5785	161	9	1827	223	84	32	380	525
Neottia_nidusavis	58.1795	6.83136		75	70	45	23	5386	171	48	1629	199	80	31	338	376
Neottia_nidusavis	58.0918	6.85484		46	72	45	23	5375	173	85	1570	193	77	31	327	360
Neottia_nidusavis	61.8109	6.85799		1204	2	55	28	4832	108	-22	1793	220	87	28	364	542
Neottia_nidusavis	62.4435	6.90363		100	64	48	28	4499	157	42	1421	176	64	32	258	422
Neottia_nidusavis	61.1658	6.91753		472	41	63	28	5610	163	10	1554	190	70	33	316	454
Neottia_nidusavis	50.36	6.92		503	74	70	30	5809	196	147	892	94	55	15	257	240
Neottia_nidusavis	60.2384	6.93058		1279	-8	59	26	5784	115	-33	1885	218	92	27	417	458
Neottia_nidusavis	62.3896	6.95845		371	48	50	28	4614	145	25	1431	181	64	31	263	438
Neottia_nidusavis	61.9504	6.98726		281	53	56	29	5025	160	26	1353	173	59	34	249	414
Neottia_nidusavis	62.269	6.99938		212	57	51	28	4740	156	33	1353	171	60	33	246	411
Neottia_nidusavis	61.177	7.0005		258	53	64	28	5658	176	21	1392	173	61	34	282	403
Neottia_nidusavis	62.8901	7.05593		124	62	45	27	4319	151	41	1403	174	63	31	258	420
Neottia_nidusavis	58.1168	7.07792		104	69	45	22	5421	171	82	1541	189	75	31	323	355
Neottia_nidusavis	62.3096	7.09886		615	34	53	28	4828	136	9	1411	180	64	31	266	438
Neottia_nidusavis	62.9457	7.11138		71	65	45	27	4335	154	44	1376	171	61	31	252	413
Neottia_nidusavis	58.2167	7.14354		215	62	46	23	5483	165	40	1588	193	77	30	334	369
Neottia_nidusavis	62.2899	7.16789		247	54	55	29	4961	158	27	1195	151	53	32	223	364
Neottia_nidusavis	62.8822	7.16955		239	54	47	27	4459	147	33	1371	171	61	30	256	415
Neottia_nidusavis	62.8936	7.20979		296	51	48	28	4494	144	29	1366	171	61	30	256	415
Neottia_nidusavis	58.0964	7.26119		180	64	46	23	5469	167	78	1512	185	73	30	319	350
Neottia_nidusavis	62.9722	7.39832		78	62	49	28	4568	157	39	1277	160	56	30	239	387
Neottia_nidusavis	50.46	7.42		240	91	78	32	5927	221	166	740	75	47	15	221	181
Neottia_nidusavis	62.2208	7.42627		611	32	58	28	5220	144	3	1134	141	53	29	231	343
Neottia_nidusavis	62.5512	7.42887		49	63	55	29	4977	166	36	1093	139	47	32	204	333
Neottia_nidusavis	62.9876	7.46017		251	52	51	28	4664	149	28	1282	162	57	30	243	392
Neottia_nidusavis	58.1315	7.52926		98	69	46	23	5529	174	82	1403	174	66	31	299	323
Neottia_nidusavis	43.9294	7.54765		1219	88	68	30	5542	210	61	920	106	39	22	180	224
Neottia_nidusavis	62.5291	7.56112		448	40	57	28	5177	149	12	1102	140	49	30	219	339
Neottia_nidusavis	63.017	7.56616		29	63	52	29	4718	162	39	1232	155	53	30	232	375
Neottia_nidusavis	48.06	7.58		186	103	86	33	6369	249	184	656	84	35	30	231	112
Neottia_nidusavis	58.0969	7.64996		117	68	46	23	5549	173	82	1378	171	65	31	293	319
Neottia_nidusavis	62.7269	7.68062		393	42	56	28	5087	149	14	1139	145	51	29	225	351
Neottia_nidusavis	58.8613	7.74166		419	45	54	24	5920	164	57	1289	153	62	28	310	317
Neottia_nidusavis	47.56	7.75		300	99	84	32	6312	243	179	847	106	51	26	293	159
Neottia_nidusavis	49.76	7.75		284	86	84	33	6141	222	163	653	69	42	15	197	159
Neottia_nidusavis	58.7539	7.78013		392	47	53	24	5890	165	59	1298	155	62	28	310	280
Neottia_nidusavis	58.6734	7.81744		301	53	52	23	5871	170	66	1288	155	62	29	303	279
Neottia_nidusavis	58.7774	7.84242		469	43	54	24	5913	161	55	1289	152	62	27	312	278
Neottia_nidusavis	59.446	7.87705		658	25	63	25	6372	158	77	1044	120	49	27	284	237
Neottia_nidusavis	63.0006	7.8898		194	52	57	29	5021	157	25	1199	151	52	29	237	366
Neottia_nidusavis	59.2445	7.90291		652	28	60	25	6227	156	79	1108	127	53	27	296	254
Neottia_nidusavis	51.36	7.92		336	80	72	31	5777	206	16	964	99	63	13	257	257
Neottia_nidusavis	52.76	7.92		34	87	79	33	5817	211	159	800	86	51	16	241	191
Neottia_nidusavis	53.46	7.92		-2	87	66	30	5596	202	158	779	78	41	19	233	175
Neottia_nidusavis	59.4697	7.93891		549	31	64	25	6462	165	83	979	114	45	28	271	216
Neottia_nidusavis	58.1495	7.99627		36	73	46	22	5586	180	86	1279	161	58	31	273	298
Neottia_nidusavis	59.1422	8.02854		512	36	60	25	6215	164	87	1044	122	50	28	283	230
Neottia_nidusavis	62.9931	8.03259		60	58	59	29	5194	167	29	1166	147	50	29	232	355
Neottia_nidusavis	63.0659	8.0387		167	53	58	29	5109	160	25	1210	151	53	28	243	367
Neottia_nidusavis	49.36	8.08		380	85	84	32	6255	224	164	757	78	51	14	226	183
Neottia_nidusavis	50.36	8.08		173	93	81	32	6215	230	172	645	64	40	14	190	150
Neottia_nidusavis	51.46	8.08		233	85	73	31	5769	212	21	905	90	60	12	247	235
Neottia_nidusavis	52.36	8.08		99	88	75	32	5861	215	162	846	84	54	14	243	210
Neottia_nidusavis	58.1324	8.11562		26	74	47	23	5620	182	88	1264	159	58	31	270	295
Neottia_nidusavis	62.9543	8.16729		170	51	61	29	5381	165	21	1165	145	51	27	242	351
Neottia_nidusavis	59.4247	8.19811		457	36	65	25	6540	173	88	898	107	42	29	258	188
Neottia_nidusavis	62.825	8.20457		113	54	62	29	5526	170	22	1102	138	47	28	229	333
Neottia_nidusavis	63.0189	8.26688		586	28	61	29	5344	142	-2	1213	145	57	24	267	358
Neottia_nidusavis	59.4087	8.28549		444	37	65	25	6550	174	89	899	107	42	29	258	188
Neottia_nidusavis	59.4045	8.32044		428	38	65	25	6558	175	90	891	106	42	29	256	185
Neottia_nidusavis	59.3945	8.39267		453	37	66	25	6612	175	89	881	106	42	29	257	181
Neottia_nidusavis	58.2779	8.41891		28	73	51	23	5774	187	86	1194	145	57	29	269	269
Neottia_nidusavis	47.96	8.42		749	72	89	33	6206	212	149	1068	111	70	15	324	251
Neottia_nidusavis	62.9318	8.4417		313	41	64	29	5593	161	9	1178	141	54	25	261	345
Neottia_nidusavis	60.7	8.5		789	7	82	27	7432	168	93	749	90	31	30	240	153
Neottia_nidusavis	58.8576	8.53924		358	49	58	24	6182	175	60	1040	121	51	27	276	234
Neottia_nidusavis	53.46	8.58		-2	88	76	32	5825	214	162	759	85	35	21	232	165
Neottia_nidusavis	58.4512	8.69043		46	71	54	24	5979	190	85	1054	127	51	28	255	225
Neottia_nidusavis	44.5761	8.75401		724	96	73	29	5961	229	105	1041	134	48	28	185	229
Neottia_nidusavis	59.178	8.83708		525	35	64	25	6525	171	87	922	108	46	26	265	194
Neottia_nidusavis	58.5261	8.88648		22	72	55	24	6081	193	85	954	115	46	28	239	197
Neottia_nidusavis	58.5037	8.91279		22	72	55	24	6081	193	85	954	115	46	28	239	197
Neottia_nidusavis	48.16	8.92		897	76	91	34	6317	223	157	1097	120	72	19	352	242
Neottia_nidusavis	51.86	9.06		151	88	76	31	5904	217	163	780	82	52	14	234	187
Neottia_nidusavis	60.0932	9.09743		587	21	82	27	7663	184	109	755	96	36	31	249	141
Neottia_nidusavis	58.7776	9.11101		74	67	58	24	6318	194	78	872	104	43	27	233	188
Neottia_nidusavis	44.6084	9.17289		1227	72	63	26	5951	200	82	1036	127	60	23	219	213
Neottia_nidusavis	42.3333	9.35		1195	95	49	24	5316	207	73	792	100	20	36	116	235
Neottia_nidusavis	48.36	9.42		736	74	85	32	6419	217	156	926	112	55	25	321	183
Neottia_nidusavis	54.76	9.42		36	80	61	27	5804	197	91	837	92	45	22	229	192
Neottia_nidusavis	59.2667	9.48765		310	49	63	24	6787	187	102	809	95	42	26	237	161
Neottia_nidusavis	52.26	9.58		110	86	81	33	6037	219	163	712	76	44	17	222	163
Neottia_nidusavis	59.262	9.61934		279	52	62	24	6821	189	104	797	93	41	26	233	158
Neottia_nidusavis	60.2687	9.6236		411	30	83	26	8052	199	121	719	93	33	32	245	126
Neottia_nidusavis	59.1304	9.66208		22	68	59	23	6725	202	121	745	89	38	27	211	147
Neottia_nidusavis	59.0718	9.66685		45	68	57	23	6637	199	120	756	90	38	27	212	151
Neottia_nidusavis	63.83	9.67976		60	51	64	31	5048	162	58	1088	130	55	25	247	290
Neottia_nidusavis	59.011	9.71387		38	69	56	23	6569	199	121	755	90	38	27	209	152
Neottia_nidusavis	63.7091	9.7224		70	51	65	31	5162	163	57	1060	126	54	25	244	280
Neottia_nidusavis	59.1762	9.72431		187	59	59	23	6729	193	111	777	90	40	26	223	155
Neottia_nidusavis	63.7077	9.72539		12	54	65	31	5184	166	61	1048	125	53	25	241	276
Neottia_nidusavis	58.9906	9.74912		8	71	56	23	6574	201	123	747	90	38	27	208	149
Neottia_nidusavis	49.16	9.75		373	89	86	32	6558	232	171	699	86	43	23	236	145
Neottia_nidusavis	53.26	9.75		55	84	83	33	6191	223	162	734	78	42	17	228	167
Neottia_nidusavis	63.821	9.76018		132	47	65	31	5129	159	53	1090	129	56	24	251	289
Neottia_nidusavis	59.7	9.9		127	57	68	24	7343	205	110	729	88	35	29	224	137
Neottia_nidusavis	56	10		95	72	66	26	6187	193	81	659	71	36	22	182	129
Neottia_nidusavis	62	10		902	-3	79	27	7434	156	82	710	94	34	33	256	135
Neottia_nidusavis	59.0455	10.0083		44	70	53	22	6583	197	123	738	89	38	26	204	147
Neottia_nidusavis	59.7638	10.0192		251	49	69	24	7388	199	102	752	92	37	28	236	141
Neottia_nidusavis	63.5052	10.0331		97	49	68	30	5614	169	53	973	114	50	24	235	250
Neottia_nidusavis	63.9736	10.1044		142	47	65	30	5241	160	53	1112	131	57	24	255	295
Neottia_nidusavis	59.0173	10.1059		9	73	51	21	6556	198	125	725	88	37	26	199	144
Neottia_nidusavis	63.9664	10.1123		142	47	65	30	5241	160	53	1112	131	57	24	255	295
Neottia_nidusavis	60.0025	10.1909		76	56	73	25	7700	213	144	706	88	33	31	227	128
Neottia_nidusavis	59.1579	10.1996		62	70	51	21	6648	197	122	737	88	37	26	205	145
Neottia_nidusavis	59.5279	10.2716		131	61	60	23	7062	201	113	747	87	37	26	221	144
Neottia_nidusavis	60.0017	10.2805		227	48	73	25	7648	205	135	742	92	35	29	240	136
Neottia_nidusavis	59.0612	10.3043		7	75	48	20	6510	197	126	721	88	37	25	196	143
Neottia_nidusavis	59.9026	10.3125		170	53	70	24	7528	206	106	745	91	36	28	235	139
Neottia_nidusavis	59.4756	10.3488		29	68	58	22	7016	205	120	726	85	36	27	212	139
Neottia_nidusavis	59.179	10.351		39	72	49	20	6660	197	124	729	88	37	26	201	144
Neottia_nidusavis	59.5166	10.3529		52	66	60	23	7078	205	118	732	85	36	27	215	140
Neottia_nidusavis	60.1477	10.3664		248	45	74	25	7764	205	133	738	92	35	30	243	134
Neottia_nidusavis	59.2837	10.3729		28	71	52	21	6777	200	123	725	87	36	26	204	142
Neottia_nidusavis	47.86	10.42		820	65	87	33	6355	205	146	1028	127	57	30	373	190
Neottia_nidusavis	59.077	10.4654		1	76	45	19	6472	196	128	719	89	37	26	193	154
Neottia_nidusavis	59.8381	10.4907		37	62	68	24	7491	213	115	726	88	35	29	225	135
Neottia_nidusavis	59.7758	10.5012		11	65	66	24	7389	213	117	724	87	35	28	221	136
Neottia_nidusavis	59.296	10.5187		21	71	52	21	6820	201	124	732	88	37	26	205	144
Neottia_nidusavis	59.9246	10.5295		214	51	70	24	7553	205	137	762	93	37	28	242	143
Neottia_nidusavis	59.8558	10.5344		20	63	68	24	7490	214	116	725	88	35	29	225	134
Neottia_nidusavis	59.6998	10.5548		38	65	63	23	7273	209	117	738	87	36	28	222	139
Neottia_nidusavis	59.4303	10.5926		28	69	56	22	6974	203	121	738	87	37	26	212	143
Neottia_nidusavis	63.5818	10.6721		25	51	69	29	5992	178	97	912	111	49	24	229	224
Neottia_nidusavis	48.56	10.75		471	83	84	31	6751	228	167	797	104	46	30	291	149
Neottia_nidusavis	52.46	10.75		64	88	82	32	6308	228	169	600	69	36	20	195	127
Neottia_nidusavis	53.86	10.75		17	85	74	29	6300	221	166	664	71	39	17	201	155
Neottia_nidusavis	54.16	10.75		30	82	67	28	6152	208	160	675	73	42	17	203	159
Neottia_nidusavis	59.8679	10.7564		48	62	68	24	7464	212	113	752	89	37	28	231	142
Neottia_nidusavis	44.0669	10.8131		909	94	63	25	6339	230	60	917	114	44	23	167	227
Neottia_nidusavis	47.76	10.92		763	75	84	32	6423	212	155	1030	132	55	33	386	179
Neottia_nidusavis	51.56	10.92		396	74	78	31	6289	209	154	694	81	43	18	220	147
Neottia_nidusavis	60.8089	10.966		125	44	78	25	8096	209	134	580	78	25	39	216	92
Neottia_nidusavis	48.76	11.08		432	83	87	31	6798	231	168	762	98	44	29	275	144
Neottia_nidusavis	54.26	11.08		3	83	62	26	6120	205	162	631	68	38	17	189	145
Neottia_nidusavis	59.0413	11.1027		13	72	53	21	6736	200	124	756	92	39	27	212	153
Neottia_nidusavis	60.6372	11.1468		196	41	76	25	8066	205	131	644	82	30	34	228	109
Neottia_nidusavis	58.9226	11.1812		19	71	54	22	6699	199	81	761	92	39	27	214	156
Neottia_nidusavis	51.66	11.25		314	78	78	31	6304	216	159	611	75	36	22	203	122
Neottia_nidusavis	52.36	11.25		108	86	80	31	6408	226	169	560	66	34	20	182	117
Neottia_nidusavis	46.1147	11.267		1140	71	87	30	6757	222	156	767	98	31	36	273	96
Neottia_nidusavis	49.26	11.42		429	81	87	31	6769	231	167	697	84	41	24	242	143
Neottia_nidusavis	58.4044	11.4366		39	71	57	24	6521	196	123	734	86	38	25	203	157
Neottia_nidusavis	46.5189	11.4992		711	91	104	33	7206	253	180	798	104	32	37	297	103
Neottia_nidusavis	47.86	11.58		694	76	90	32	6790	223	160	992	134	51	36	386	166
Neottia_nidusavis	58.3838	11.5927		29	71	59	24	6597	199	82	740	86	39	25	204	159
Neottia_nidusavis	58.4013	11.6321		49	69	60	24	6595	198	80	748	87	39	25	207	162
Neottia_nidusavis	58.4924	11.909		112	65	63	25	6698	197	74	776	88	41	25	214	170
Neottia_nidusavis	53.46	11.92		63	83	70	28	6357	215	165	592	65	32	20	192	129
Neottia_nidusavis	57.5849	11.9865		74	72	65	26	6599	200	123	786	88	43	25	211	187
Neottia_nidusavis	65.212	12.0583		64	53	61	27	5446	174	27	1870	221	86	25	380	534
Neottia_nidusavis	47.76	12.08		484	86	98	33	7066	240	174	955	128	48	36	373	156
Neottia_nidusavis	49.26	12.08		429	79	84	30	7014	228	166	669	81	39	26	237	137
Neottia_nidusavis	52.06	12.08		91	89	80	31	6571	231	173	517	62	31	23	174	104
Neottia_nidusavis	58.5438	12.1173		139	62	66	25	6805	198	70	776	86	41	24	217	169
Neottia_nidusavis	57.4329	12.1798		22	75	66	26	6604	204	85	813	89	44	25	219	196
Neottia_nidusavis	50.66	12.25		398	75	80	31	6592	217	158	633	74	37	22	213	133
Neottia_nidusavis	58.2078	12.2688		65	68	67	26	6721	203	76	788	88	43	24	212	181
Neottia_nidusavis	58.0076	12.2751		83	68	67	26	6668	203	76	828	92	46	24	220	197
Neottia_nidusavis	43.1417	12.3328		404	127	85	31	6324	276	94	851	104	44	22	163	213
Neottia_nidusavis	58.0507	12.3595		113	66	68	26	6690	202	74	836	92	46	23	224	198
Neottia_nidusavis	58.2914	12.4704		65	67	69	26	6794	205	75	774	85	41	24	211	174
Neottia_nidusavis	51.06	12.58		177	86	81	31	6674	230	171	550	65	31	25	192	105
Neottia_nidusavis	41.6155	12.6841		72	154	104	40	5450	296	129	843	128	16	46	130	267
Neottia_nidusavis	42.8	12.8		678	119	82	30	6486	269	129	874	104	50	21	185	198
Neottia_nidusavis	46.775	12.8577		1647	30	89	32	6345	171	109	1157	140	58	29	408	192
Neottia_nidusavis	56.8894	12.9875		154	68	67	26	6436	199	143	928	98	51	24	263	225
Neottia_nidusavis	56.4051	12.9965		177	68	64	26	6314	195	143	812	88	42	24	239	187
Neottia_nidusavis	58.3364	13.0367		68	64	74	27	6885	208	114	686	75	33	25	199	141
Neottia_nidusavis	56.8625	13.0515		123	69	68	27	6416	201	144	932	98	51	24	263	229
Neottia_nidusavis	48.76	13.08		319	85	95	32	7178	240	174	840	102	50	24	284	189
Neottia_nidusavis	49.06	13.08		661	65	87	31	6952	213	152	904	106	55	21	295	214
Neottia_nidusavis	57.7044	13.198		227	58	73	27	6698	199	66	875	91	48	23	240	209
Neottia_nidusavis	50.76	13.25		520	65	72	28	6677	203	150	699	86	41	24	242	139
Neottia_nidusavis	51.06	13.25		253	82	77	29	6752	224	168	618	78	35	26	218	118
Neottia_nidusavis	52.56	13.25		35	90	81	29	6908	238	178	575	69	35	22	188	128
Neottia_nidusavis	58.5313	13.2978		62	62	76	27	6992	209	143	614	70	29	28	187	118
Neottia_nidusavis	47.3	13.3		1213	46	96	33	6693	195	129	1361	165	75	27	486	259
Neottia_nidusavis	63.3	13.3		470	22	72	25	7452	173	109	747	91	42	26	242	159
Neottia_nidusavis	41.9102	13.3028		1155	95	82	31	6201	241	65	839	109	41	26	170	208
Neottia_nidusavis	42.6587	13.4232		1606	64	60	25	6114	194	77	861	104	49	24	205	165
Neottia_nidusavis	58.1425	13.4531		206	56	77	28	6857	202	135	695	75	35	25	206	145
Neottia_nidusavis	58.6422	13.5242		55	62	78	28	7041	211	143	606	71	29	28	188	116
Neottia_nidusavis	58.1938	13.5513		223	54	78	28	6888	202	134	681	75	34	25	205	139
Neottia_nidusavis	58.2314	13.5949		186	56	78	28	6874	204	135	659	73	33	26	199	134
Neottia_nidusavis	58.1427	13.6072		253	53	78	28	6846	200	132	691	75	35	25	207	143
Neottia_nidusavis	58.2412	13.7432		225	54	79	28	6902	203	133	660	73	34	25	200	135
Neottia_nidusavis	50.96	13.75		221	83	75	28	6794	225	169	621	81	34	28	222	116
Neottia_nidusavis	57.8651	13.7674		276	52	79	29	6775	200	130	714	78	37	24	212	152
Neottia_nidusavis	58.1311	13.7777		250	52	79	28	6865	201	131	671	74	34	25	203	138
Neottia_nidusavis	58.3423	13.7844		274	50	79	28	6959	200	130	666	75	34	26	204	135
Neottia_nidusavis	51.76	13.92		80	92	79	29	6959	239	180	571	68	33	24	195	118
Neottia_nidusavis	52.56	13.92		77	88	79	28	7033	235	176	554	65	31	23	186	117
Neottia_nidusavis	37.8774	14.024		1587	92	60	25	6383	232	63	604	78	15	44	56	210
Neottia_nidusavis	55.8265	14.0725		114	73	58	25	6149	197	148	634	70	36	20	182	150
Neottia_nidusavis	57.6819	14.0773		247	54	81	29	6775	203	132	666	76	34	25	201	139
Neottia_nidusavis	50.86	14.08		413	68	72	27	6796	206	154	636	82	34	28	229	118
Neottia_nidusavis	52.56	14.08		53	90	79	28	7111	238	178	545	64	31	23	184	114
Neottia_nidusavis	47.6906	14.2075		1125	43	93	32	6802	193	129	1364	169	78	27	490	274
Neottia_nidusavis	50.86	14.25		303	76	76	28	6882	218	163	589	76	30	30	214	105
Neottia_nidusavis	53.06	14.25		5	89	78	28	7104	235	178	535	64	29	24	181	108
Neottia_nidusavis	57.7497	14.308		231	55	81	29	6787	205	133	645	74	34	24	196	135
Neottia_nidusavis	67.0843	14.3306		141	41	57	27	5360	153	47	1228	167	58	30	266	325
Neottia_nidusavis	58.3669	14.3384		112	60	81	28	6943	213	139	608	70	31	27	187	125
Neottia_nidusavis	52.06	14.42		104	89	79	28	7284	239	179	560	70	32	25	192	115
Neottia_nidusavis	57.9947	14.4217		196	56	81	29	6838	208	135	623	72	33	25	191	130
Neottia_nidusavis	58.9374	14.4513		122	57	82	28	7105	214	139	638	76	30	27	196	135
Neottia_nidusavis	67.0763	14.5059		151	39	58	27	5532	155	45	1146	155	55	29	255	299
Neottia_nidusavis	58.621	14.5067		131	58	82	28	7016	214	139	621	73	30	27	191	130
Neottia_nidusavis	67.0302	14.5634		49	44	59	27	5528	160	50	1117	153	52	30	247	292
Neottia_nidusavis	58.1408	14.5663		126	60	81	29	6885	213	139	604	69	32	26	185	125
Neottia_nidusavis	57.2038	14.5987		210	61	77	28	6723	208	139	661	75	36	22	197	148
Neottia_nidusavis	59.168	14.6276		162	54	82	28	7202	214	137	664	78	31	26	204	142
Neottia_nidusavis	58.2987	14.6363		165	57	81	29	6912	211	137	615	71	31	26	189	130
Neottia_nidusavis	51.16	14.75		230	83	79	29	6851	227	169	612	72	34	25	209	124
Neottia_nidusavis	59.2412	14.7898		187	53	82	27	7205	214	136	672	79	32	26	208	143
Neottia_nidusavis	46.1	14.8		446	92	93	31	7220	252	97	1225	126	72	19	349	244
Neottia_nidusavis	56.9463	14.8005		169	65	76	28	6701	212	143	644	73	36	21	191	147
Neottia_nidusavis	59.4515	14.8134		166	53	83	28	7311	215	137	677	79	33	26	212	141
Neottia_nidusavis	57.4722	14.8645		235	58	78	28	6750	208	136	635	73	35	23	193	139
Neottia_nidusavis	51.16	14.92		236	82	79	29	6836	227	168	634	73	36	24	214	132
Neottia_nidusavis	59.0623	14.9334		74	60	82	28	7152	221	143	629	73	29	27	193	134
Neottia_nidusavis	59.3287	14.9663		111	57	82	27	7223	219	141	651	75	32	27	203	134
Neottia_nidusavis	48.0072	15.1675		466	77	98	32	7204	237	168	827	114	38	37	324	131
Neottia_nidusavis	56.2596	15.1772		40	76	63	26	6380	209	153	577	65	34	20	163	136
Neottia_nidusavis	53.0578	15.184		73	85	76	26	7618	236	179	565	71	29	25	193	111
Neottia_nidusavis	47.1167	15.5456		522	75	98	31	7468	237	168	898	127	35	41	362	120
Neottia_nidusavis	48.3138	16.1163		172	98	97	32	7227	259	189	622	78	32	30	223	109
Neottia_nidusavis	52.4824	16.288		93	83	80	27	7553	236	176	552	73	27	29	198	103
Neottia_nidusavis	68.1053	16.373		410	15	62	27	5856	140	23	1153	144	59	23	257	314
Neottia_nidusavis	50.479	16.382		562	62	80	29	6868	203	146	679	95	31	43	281	99
Neottia_nidusavis	47.8333	16.4667		182	98	97	32	7328	260	190	630	78	31	31	227	106
Neottia_nidusavis	48.1835	16.5354		154	100	97	32	7309	263	193	621	75	34	27	216	114
Neottia_nidusavis	53.676	16.6634		147	72	73	24	7979	226	170	639	82	31	27	221	125
Neottia_nidusavis	57.329	17.0701		9	75	62	25	6585	212	155	454	51	24	25	133	99
Neottia_nidusavis	58.7623	17.0797		21	68	68	25	7059	217	151	559	66	27	26	174	128
Neottia_nidusavis	57.3463	17.0846		5	75	61	24	6585	212	155	452	51	24	26	133	98
Neottia_nidusavis	62.0657	17.2013		97	33	85	26	8347	202	129	677	80	39	25	202	148
Neottia_nidusavis	61.1615	17.3056		1	47	81	26	8027	210	139	624	79	33	27	192	136
Neottia_nidusavis	50.9314	17.5718		160	83	89	31	6992	233	171	572	81	27	39	228	91
Neottia_nidusavis	60.2654	17.6348		44	52	73	25	7673	208	141	579	75	29	30	190	122
Neottia_nidusavis	53.5923	17.9208		116	71	75	25	7754	223	166	588	79	27	32	216	107
Neottia_nidusavis	52.2927	18.1709		96	83	85	27	7802	243	179	518	74	23	36	201	87
Neottia_nidusavis	62.7995	18.2198		31	35	82	24	8616	206	136	655	74	38	25	183	148
Neottia_nidusavis	54.5837	18.2493		55	69	63	24	6920	208	152	596	74	28	30	203	117
Neottia_nidusavis	57.6848	18.3453		39	72	55	23	6367	202	82	525	56	30	25	135	115
Neottia_nidusavis	49.7784	18.6124		281	83	92	30	7547	242	176	760	110	34	41	304	112
Neottia_nidusavis	63.0731	18.6709		13	33	83	24	8756	208	135	615	72	35	25	179	137
Neottia_nidusavis	44.6	18.7		455	98	101	33	7195	259	170	888	107	53	21	277	190
Neottia_nidusavis	53.3105	18.9033		106	74	79	26	7618	228	168	560	74	25	36	215	96
Neottia_nidusavis	50.881	18.9166		257	82	83	28	7383	232	173	606	86	29	38	239	100
Neottia_nidusavis	57.8658	19.043		9	70	56	23	6608	203	80	540	62	28	27	139	113
Neottia_nidusavis	59.885	19.0589		12	55	67	24	7257	206	143	511	62	25	31	153	112
Neottia_nidusavis	42.1058	19.2075		1020	94	82	31	6182	233	30	1343	174	53	32	191	424
Neottia_nidusavis	51.9083	19.3078		172	81	83	26	8231	243	180	549	79	25	37	214	91
Neottia_nidusavis	51.8413	19.4916		215	78	82	26	8239	239	177	562	81	26	37	219	94
Neottia_nidusavis	48.7	19.5		859	55	93	31	7179	207	128	904	126	49	32	322	160
Neottia_nidusavis	54.2783	19.5114		144	70	68	24	7577	218	164	689	81	35	28	232	136
Neottia_nidusavis	60.2538	19.673		17	46	69	24	7274	197	136	533	67	27	33	157	113
Neottia_nidusavis	50.3292	19.685		407	72	85	28	7433	221	162	736	102	34	40	296	116
Neottia_nidusavis	49.5676	19.6955		737	58	90	30	7277	209	147	986	150	45	42	406	150
Neottia_nidusavis	49.2754	19.9033		1078	41	85	30	6959	184	127	1135	173	53	41	460	178
Neottia_nidusavis	44.2373	19.9065		338	106	98	32	7041	259	176	809	91	53	18	231	185
Neottia_nidusavis	60.273	20.0313		15	45	69	24	7281	196	96	539	68	27	34	157	114
Neottia_nidusavis	48.7657	20.0653		839	56	94	31	7179	207	129	812	118	39	38	307	124
Neottia_nidusavis	54.2188	20.1021		94	74	72	24	7855	226	171	705	82	35	28	235	139
Neottia_nidusavis	53.8503	20.2847		155	73	75	24	8295	233	174	671	82	30	31	239	122
Neottia_nidusavis	50.1061	20.3614		190	84	91	28	7906	243	179	664	96	28	44	276	97
Neottia_nidusavis	51.9877	20.6873		171	75	82	27	7878	232	172	535	76	24	38	210	83
Neottia_nidusavis	49.7772	20.9706		292	81	91	28	8025	244	179	720	105	32	42	297	115
Neottia_nidusavis	39.8915	21.0077		1453	76	102	35	6396	240	10	968	126	37	37	124	324
Neottia_nidusavis	53.9642	21.0845		140	69	77	24	8363	227	169	687	81	31	29	236	129
Neottia_nidusavis	52.0654	21.1392		103	78	83	27	7854	236	175	507	71	23	38	199	78
Neottia_nidusavis	51.4436	21.3282		162	76	83	26	8030	234	173	545	78	25	40	218	85
Neottia_nidusavis	60.3409	21.4698		12	50	73	24	7718	210	104	617	73	32	29	174	143
Neottia_nidusavis	49.3628	21.9326		697	51	84	27	7733	205	145	826	113	43	35	317	150
Neottia_nidusavis	58.0311	22.0682		12	61	63	22	7504	205	72	606	75	27	33	167	122
Neottia_nidusavis	53.1045	22.0913		162	67	81	25	8617	234	172	575	75	26	34	215	97
Neottia_nidusavis	50.6355	22.1369		176	78	84	26	8187	237	176	561	82	26	42	229	85
Neottia_nidusavis	37.0742	22.285		1261	106	94	36	5852	252	51	907	159	14	67	50	417
Neottia_nidusavis	49.6973	22.5366		403	66	82	26	7877	219	160	694	98	33	39	275	112
Neottia_nidusavis	54.2872	22.8815		172	62	79	26	7914	217	159	612	81	25	33	227	102
Neottia_nidusavis	60.0351	22.9589		15	53	73	24	7886	215	144	613	72	31	29	183	131
Neottia_nidusavis	52.3284	22.9833		176	70	83	26	8135	235	173	558	77	28	35	217	98
Neottia_nidusavis	50.9876	23.0641		230	72	86	27	8073	232	170	550	78	24	40	219	81
Neottia_nidusavis	61.6574	23.1262		95	34	84	25	8553	210	130	605	79	27	31	209	115
Neottia_nidusavis	53.3388	23.303		161	66	84	27	7941	225	164	581	78	27	31	212	102
Neottia_nidusavis	40.45	23.5167		798	115	96	33	6869	274	46	553	68	23	30	94	177
Neottia_nidusavis	58.5561	23.5499		4	58	64	21	7935	210	68	573	70	27	33	160	107
Neottia_nidusavis	51.4427	23.5524		170	75	85	26	8374	241	177	511	70	21	35	191	77
Neottia_nidusavis	60.3178	23.585		98	46	75	24	7988	211	138	615	77	29	31	199	122
Neottia_nidusavis	52.7429	23.8783		172	69	85	27	8086	232	169	586	78	29	31	215	107
Neottia_nidusavis	40.9333	24.1		1218	83	92	33	6625	236	17	649	77	29	28	124	205
Neottia_nidusavis	41.6383	24.3338		1174	75	94	32	6812	230	106	657	70	34	21	157	177
Neottia_nidusavis	61.3334	24.6619		91	38	81	24	8540	214	134	615	80	31	31	205	121
Neottia_nidusavis	59.2601	24.8044		50	52	66	22	8010	209	146	685	79	33	30	210	141
Neottia_nidusavis	58.8504	24.8393		63	52	66	22	8163	209	62	702	79	35	27	206	147
Neottia_nidusavis	58.9476	25.0189		81	51	66	22	8183	208	145	691	77	34	28	204	144
Neottia_nidusavis	59.2413	25.0825		61	51	66	22	8115	209	145	680	78	33	29	205	140
Neottia_nidusavis	61.1714	26.1607		81	40	75	22	8687	214	137	636	82	32	29	202	127
Neottia_nidusavis	58.8719	26.2703		85	49	69	22	8479	212	144	624	78	29	30	200	114
Neottia_nidusavis	57.7253	26.9381		154	46	73	23	8659	213	142	635	80	29	32	223	112
Neottia_nidusavis	59.4184	27.3548		53	47	71	22	8703	217	105	612	78	26	33	196	104
Neottia_nidusavis	62.0822	27.8292		138	32	72	21	9076	211	135	645	84	34	29	210	132
Neottia_nidusavis	62.3709	28.3675		138	29	73	21	9183	210	133	644	84	34	29	213	130
Neottia_nidusavis	61.0895	28.7401		46	41	73	22	8952	219	99	670	83	34	30	204	140
Neottia_nidusavis	61.9258	29.0236		97	31	75	21	9172	213	135	647	83	33	30	211	130
Neottia_nidusavis	62.1981	30.2921		101	22	77	21	9413	208	129	633	83	31	31	210	121
Neottia_nidusavis	63.1394	31.0536		204	11	75	20	9788	200	122	624	83	30	31	215	112
Neottia_nidusavis	64	32.5		183	5	75	20	9642	192	117	565	83	24	38	212	85
Neottia_nidusavis	41.37	32.7		1258	80	93	33	6600	229	-7	877	117	39	33	152	305
Neottia_nidusavis	39.3585	46.2923		1835	76	107	31	8140	255	111	546	91	24	45	131	84
Neottia_nidusavis	36.3	52.3		681	149	114	37	7115	313	81	534	68	14	43	48	193
Neottia_nidusavis	32	53		1557	167	156	37	8887	382	70	94	19	0	86	0	47
Neottia_nidusavis	35.5	139.5		46	151	88	28	7504	304	220	1489	200	50	41	491	162
Neottia_nidusavis	36.5	140.5		16	139	94	30	7368	290	197	1423	186	39	43	473	148
Limodorum_abortivum	38.9958	46.1931		1470	99	110	31	8591	286	89	425	72	18	47	84	73
Limodorum_abortivum	40.6333	44.6833		2215	36	114	34	7537	209	63	575	100	21	49	137	69
Limodorum_abortivum	32.7442	35.0132		382	190	90	40	4995	302	126	675	181	0	110	2	379
Limodorum_abortivum	32.7207	35.0154		382	190	90	40	4995	302	126	675	181	0	110	2	379
Limodorum_abortivum	32.7225	35.0165		382	190	90	40	4995	302	126	675	181	0	110	2	379
Limodorum_abortivum	39.0606	35.1797		1187	89	132	38	7142	273	83	401	54	7	44	53	122
Limodorum_abortivum	32.9515	35.416		554	185	94	38	5537	313	113	688	181	0	107	2	456
Limodorum_abortivum	33.031	35.2738		498	188	90	39	5109	309	123	764	207	0	108	3	449
Limodorum_abortivum	33.0554	35.2888		498	188	89	39	5045	309	124	777	208	0	108	3	455
Limodorum_abortivum	36.1	27.7833		149	184	68	31	5534	300	134	833	207	1	100	4	393
Limodorum_abortivum	48.8358	21.2269		312	80	97	30	7754	243	177	666	94	33	38	266	112
Limodorum_abortivum	37.7333	26.6667		292	164	84	33	5951	304	93	733	161	1	90	8	350
Limodorum_abortivum	37.6	26.2167		501	155	75	32	5726	284	86	676	143	2	87	12	322
Limodorum_abortivum	48.6456	18.4481		243	90	100	31	7544	253	182	680	88	37	29	239	126
Limodorum_abortivum	41.63	24.32		1260	70	93	32	6753	224	100	666	71	34	21	159	180
Limodorum_abortivum	37.5333	26.0167		461	158	71	31	5521	280	92	628	130	2	86	12	299
Limodorum_abortivum	48.1894	16.2653		245	95	96	32	7207	256	187	645	79	35	27	225	118
Limodorum_abortivum	39.1333	23.65		272	157	88	32	6441	306	95	521	80	12	51	47	210
Limodorum_abortivum	41.9317	12.7186		50	153	116	40	5881	311	121	859	120	23	37	108	257
Limodorum_abortivum	47.9797	16.1767		386	86	95	32	7179	245	177	701	88	36	30	254	121
Limodorum_abortivum	47.975	16.2081		386	86	95	32	7179	245	177	701	88	36	30	254	121
Limodorum_abortivum	48.1325	16.2453		326	90	95	32	7156	250	181	671	83	36	28	237	121
Limodorum_abortivum	39.7833	21.2833		1035	101	109	35	6670	272	30	885	116	30	38	109	302
Limodorum_abortivum	37.267	-8.04143		337	156	97	42	4500	287	112	586	94	2	66	24	258
Limodorum_abortivum	47.1181	15.3789		427	79	100	31	7589	244	174	880	126	33	42	360	113
Limodorum_abortivum	47.1036	15.3806		427	79	100	31	7589	244	174	880	126	33	42	360	113
Limodorum_abortivum	47.1039	15.3806		427	79	100	31	7589	244	174	880	126	33	42	360	113
Limodorum_abortivum	47.105	15.3831		427	79	100	31	7589	244	174	880	126	33	42	360	113
Limodorum_abortivum	47.085	15.3919		427	79	100	31	7589	244	174	880	126	33	42	360	113
Limodorum_abortivum	47.1097	15.4125		427	79	100	31	7589	244	174	880	126	33	42	360	113
Limodorum_abortivum	45.8997	13.5787		96	129	88	32	6472	276	136	1186	124	73	18	310	247
Limodorum_abortivum	45.5308	13.9489		509	112	70	28	6354	248	121	1244	138	82	17	296	278
Limodorum_abortivum	39.0653	21.9353		1219	100	108	36	6626	270	33	866	124	23	43	98	325
Limodorum_abortivum	39.1189	21.82		1083	107	109	36	6663	278	39	871	126	23	44	96	329
Limodorum_abortivum	39.0878	21.8217		1083	107	109	36	6663	278	39	871	126	23	44	96	329
Limodorum_abortivum	38.43	-4.32		825	144	124	37	6990	342	96	582	81	5	50	34	199
Limodorum_abortivum	38.4	-4.3		693	151	123	37	6951	348	80	562	80	4	52	30	194
Limodorum_abortivum	38.1672	15.8358		1327	103	64	28	5774	230	51	830	114	20	48	103	275
Limodorum_abortivum	40.47	-2.28		1125	105	117	38	6448	281	89	525	67	23	26	100	124
Limodorum_abortivum	37.88	-6.59		674	147	111	38	6038	315	83	677	93	4	57	37	260
Limodorum_abortivum	33.8956	-4.42639		946	154	134	41	6306	337	109	436	56	4	52	28	151
Limodorum_abortivum	40.404	-1.627		1551	81	109	37	6327	247	98	619	82	34	25	140	129
Limodorum_abortivum	37.85	14		1477	98	61	25	6358	238	70	582	77	14	46	52	202
Limodorum_abortivum	36.9595	-4.4809		845	145	110	38	5888	308	84	656	94	5	61	27	265
Limodorum_abortivum	36.943	-4.454		673	153	106	38	5699	308	94	611	91	4	62	24	250
Limodorum_abortivum	40.448	-1.532		1365	90	106	37	6289	250	109	555	76	31	27	130	109
Limodorum_abortivum	41.22	-1.15		837	110	100	36	6067	256	132	431	65	22	35	109	79
Limodorum_abortivum	36.515	-5.273		330	164	92	40	4712	292	117	737	124	1	72	24	333
Limodorum_abortivum	39.538	-2.575		776	134	123	38	6611	318	117	442	52	11	33	61	113
Limodorum_abortivum	40.0333	-1.961		1235	102	120	38	6500	282	84	562	71	24	26	108	129
Limodorum_abortivum	47.8505	5.01762		367	94	84	33	6040	231	170	809	83	50	16	221	220
Limodorum_abortivum	47.6908	5.29077		347	97	83	32	6198	235	175	837	83	54	14	225	219
Limodorum_abortivum	36.742	-5.19		653	151	103	39	5326	298	97	765	118	2	68	29	331
Limodorum_abortivum	38.16	-2.6		1426	112	121	38	6614	300	89	588	75	16	35	71	164
Limodorum_abortivum	41.88	0.92		521	128	99	36	6139	277	150	624	73	33	24	162	112
Limodorum_abortivum	47.6993	4.22514		214	105	88	35	5932	243	38	767	76	51	14	196	214
Limodorum_abortivum	42.4167	9.23333		379	135	69	32	5110	254	114	729	96	13	43	98	235
Limodorum_abortivum	38.1167	13.3667		47	183	65	31	5085	298	166	607	90	4	62	57	214
Limodorum_abortivum	38.374	-2.422		1087	127	121	38	6544	311	107	490	63	12	36	60	131
Limodorum_abortivum	39.841	-1.299		1027	115	107	37	6265	275	132	479	61	22	28	100	92
Limodorum_abortivum	40.32	-0.94		1364	91	97	36	6183	242	108	568	76	31	28	136	103
Limodorum_abortivum	40.39	-0.23		1046	110	91	35	5814	250	117	577	71	27	27	126	112
Limodorum_abortivum	40.608	0.004		894	118	92	36	5761	256	124	581	70	25	28	126	116
Limodorum_abortivum	40.84	0.21		705	127	94	36	5766	268	131	572	69	22	29	122	116
Limodorum_abortivum	42.2408	0.2377		507	119	104	38	5861	268	141	607	70	35	19	145	121
Limodorum_abortivum	41.31	0.81		652	127	94	36	5903	271	134	620	71	25	26	137	125
Limodorum_abortivum	41.83	0.92		305	141	102	36	6236	293	165	537	63	27	26	134	95
Limodorum_abortivum	42.7086	1.68862		1551	65	79	33	5467	198	78	1109	120	75	14	267	244
Limodorum_abortivum	38.327	-2.01		894	137	119	39	6324	311	117	431	57	10	36	55	109
Limodorum_abortivum	37.795	-1.972		771	145	114	39	6049	309	125	401	52	8	38	48	109
Limodorum_abortivum	38.209	-1.955		860	139	118	39	6257	310	119	425	56	10	36	55	107
Limodorum_abortivum	40.028	-0.639		1103	110	95	36	6010	256	125	541	66	27	26	117	103
Limodorum_abortivum	40.028	-0.627		1103	110	95	36	6010	256	125	541	66	27	26	117	103
Limodorum_abortivum	40.027	-0.592		979	117	95	36	5944	261	125	520	63	25	27	113	99
Limodorum_abortivum	40.7197	-0.0017		925	115	93	36	5802	255	120	577	72	26	27	126	113
Limodorum_abortivum	42.19	0.03		776	103	100	38	5656	248	122	647	76	37	19	151	132
Limodorum_abortivum	40.66	0.22		626	134	92	36	5620	270	138	571	70	20	31	121	118
Limodorum_abortivum	40.63	0.54		241	157	92	37	5390	287	159	569	81	15	37	122	109
Limodorum_abortivum	42.4667	8.91667		1513	77	49	24	5302	189	56	913	113	26	33	138	267
Limodorum_abortivum	39.755	-0.496		529	144	92	37	5540	278	154	476	68	17	34	96	100
Limodorum_abortivum	39.736	-0.474		681	136	94	37	5647	274	147	503	68	19	31	102	105
Limodorum_abortivum	39.7184	-0.4678		681	136	94	37	5647	274	147	503	68	19	31	102	105
Limodorum_abortivum	39.952	-0.442		723	132	92	36	5688	269	141	501	64	21	30	105	100
Limodorum_abortivum	39.897	-0.409		699	134	92	37	5634	270	143	506	66	20	30	105	104
Limodorum_abortivum	39.905	-0.385		699	134	92	37	5634	270	143	506	66	20	30	105	104
Limodorum_abortivum	39.887	-0.374		662	136	91	36	5598	271	146	505	67	20	31	105	104
Limodorum_abortivum	39.95	-0.37		515	144	90	37	5532	276	153	478	66	18	33	100	99
Limodorum_abortivum	39.859	-0.317		569	142	90	37	5503	274	152	501	69	18	33	103	106
Limodorum_abortivum	40.3	-0.23		863	121	91	36	5762	259	128	540	65	24	28	117	106
Limodorum_abortivum	47.1505	4.62121		406	99	81	32	6143	235	29	818	79	55	13	214	205
Limodorum_abortivum	39.532	-0.621		179	165	93	39	5281	292	177	433	74	12	42	80	99
Limodorum_abortivum	39.541	-0.62		179	165	93	39	5281	292	177	433	74	12	42	80	99
Limodorum_abortivum	39.782	-0.53		661	137	94	37	5666	274	147	490	66	19	31	99	102
Limodorum_abortivum	39.53	-0.516		91	170	91	39	5146	292	182	438	79	11	46	80	101
Limodorum_abortivum	39.68	-0.49		410	151	91	37	5421	281	162	468	71	16	35	93	102
Limodorum_abortivum	39.68	-0.38		465	149	91	37	5410	279	160	486	72	16	35	96	107
Limodorum_abortivum	40.12	0.12		186	162	85	36	5244	285	170	482	72	14	39	101	105
Limodorum_abortivum	46.9787	4.65313		505	94	79	31	6145	229	24	867	85	59	13	228	214
Limodorum_abortivum	46.8924	4.72823		260	107	85	32	6262	248	153	776	76	52	14	208	181
Limodorum_abortivum	46.9743	4.77312		250	107	86	33	6271	248	153	772	75	52	14	205	181
Limodorum_abortivum	46.5061	5.35624		211	110	91	33	6421	258	113	847	81	61	12	221	194
Limodorum_abortivum	42.2667	9.11667		1084	100	53	26	5251	214	79	809	104	19	38	113	242
Limodorum_abortivum	37.782	-1.598		626	152	113	39	5821	309	121	375	49	7	39	46	99
Limodorum_abortivum	37.853	-1.573		1166	124	114	39	6132	291	102	514	65	15	33	72	131
Limodorum_abortivum	46.5933	4.79594		280	106	87	33	6294	249	153	803	80	55	14	217	179
Limodorum_abortivum	39.7958	2.68667		44	166	80	36	5128	286	180	525	90	7	48	90	144
Limodorum_abortivum	46.5703	4.69094		220	110	88	33	6288	253	157	767	78	52	15	211	167
Limodorum_abortivum	38.27	-1.16		597	152	117	40	5864	309	121	395	56	8	40	57	93
Limodorum_abortivum	38.69	-0.53		756	142	106	39	5673	289	154	521	73	14	35	87	126
Limodorum_abortivum	41.4167	9.11667		31	159	61	31	4806	267	141	549	80	6	51	62	188
Limodorum_abortivum	41.8833	9.08333		682	122	56	27	5158	236	101	720	98	13	43	89	240
Limodorum_abortivum	48.4829	2.36766		84	110	85	35	5679	244	166	639	61	45	8	160	156
Limodorum_abortivum	48.2912	2.39534		113	109	87	35	5690	244	165	646	63	45	8	161	160
Limodorum_abortivum	48.3932	2.69545		92	109	89	36	5732	245	166	642	62	44	8	164	158
Limodorum_abortivum	47.2861	2.82694		191	108	94	37	5706	246	164	729	75	50	11	185	182
Limodorum_abortivum	47.446	3.16796		230	106	92	37	5719	243	162	726	74	49	12	188	182
Limodorum_abortivum	47.2381	3.16807		257	104	93	37	5660	240	160	753	76	51	12	196	188
Limodorum_abortivum	47.4035	3.39015		234	106	91	36	5758	243	163	728	74	48	12	191	181
Limodorum_abortivum	47.395	3.58598		181	110	91	36	5812	247	167	710	71	47	13	187	176
Limodorum_abortivum	47.4457	3.59027		229	107	90	36	5822	244	165	724	73	48	12	190	181
Limodorum_abortivum	47.6927	3.63402		141	111	92	36	5871	250	169	669	69	44	13	175	165
Limodorum_abortivum	47.4171	3.67004		290	104	88	35	5806	240	162	747	74	50	12	195	189
Limodorum_abortivum	47.9069	4.02268		269	101	89	35	5851	239	35	741	71	49	13	193	199
Limodorum_abortivum	49.2594	4.04139		84	102	92	36	5762	240	172	619	65	37	14	175	149
Limodorum_abortivum	47.6993	4.22514		214	105	88	35	5932	243	38	767	76	51	14	196	214
Limodorum_abortivum	47.1505	4.62121		406	99	81	32	6143	235	29	818	79	55	13	214	205
Limodorum_abortivum	46.9787	4.65313		505	94	79	31	6145	229	24	867	85	59	13	228	214
Limodorum_abortivum	46.5703	4.69094		220	110	88	33	6288	253	157	767	78	52	15	211	167
Limodorum_abortivum	46.8924	4.72823		260	107	85	32	6262	248	153	776	76	52	14	208	181
Limodorum_abortivum	46.9743	4.77312		250	107	86	33	6271	248	153	772	75	52	14	205	181
Limodorum_abortivum	46.5933	4.79594		280	106	87	33	6294	249	153	803	80	55	14	217	179
Limodorum_abortivum	47.8505	5.01762		367	94	84	33	6040	231	170	809	83	50	16	221	220
Limodorum_abortivum	47.6908	5.29077		347	97	83	32	6198	235	175	837	83	54	14	225	219
Limodorum_abortivum	46.5061	5.35624		211	110	91	33	6421	258	113	847	81	61	12	221	194
Limodorum_abortivum	42.4667	8.91667		1513	77	49	24	5302	189	56	913	113	26	33	138	267
Limodorum_abortivum	41.8833	9.08333		682	122	56	27	5158	236	101	720	98	13	43	89	240
Limodorum_abortivum	41.4167	9.11667		31	159	61	31	4806	267	141	549	80	6	51	62	188
Limodorum_abortivum	42.2667	9.11667		1084	100	53	26	5251	214	79	809	104	19	38	113	242
Limodorum_abortivum	42.4167	9.23333		379	135	69	32	5110	254	114	729	96	13	43	98	235
Limodorum_abortivum	46.4969	11.3383		634	96	102	32	7175	258	185	778	101	31	36	280	100
Limodorum_abortivum	41.9317	12.7186		50	153	116	40	5881	311	121	859	120	23	37	108	257
Limodorum_abortivum	42.41	13.32		701	119	101	34	6592	282	130	862	106	54	22	187	191
Limodorum_abortivum	42.4167	13.3333		980	103	88	32	6461	256	115	854	102	52	22	185	186
Limodorum_abortivum	38.1167	13.3667		47	183	65	31	5085	298	166	607	90	4	62	57	214
Limodorum_abortivum	45.8997	13.5787		96	129	88	32	6472	276	136	1186	124	73	18	310	247
Limodorum_abortivum	42.47	13.72		709	117	88	32	6453	268	84	848	98	49	21	168	211
Limodorum_abortivum	45.5308	13.9489		509	112	70	28	6354	248	121	1244	138	82	17	296	278
Limodorum_abortivum	37.85	14		1477	98	61	25	6358	238	70	582	77	14	46	52	202
Limodorum_abortivum	47.1181	15.3789		427	79	100	31	7589	244	174	880	126	33	42	360	113
Limodorum_abortivum	47.1036	15.3806		427	79	100	31	7589	244	174	880	126	33	42	360	113
Limodorum_abortivum	47.1039	15.3806		427	79	100	31	7589	244	174	880	126	33	42	360	113
Limodorum_abortivum	47.105	15.3831		427	79	100	31	7589	244	174	880	126	33	42	360	113
Limodorum_abortivum	47.085	15.3919		427	79	100	31	7589	244	174	880	126	33	42	360	113
Limodorum_abortivum	47.1097	15.4125		427	79	100	31	7589	244	174	880	126	33	42	360	113
Limodorum_abortivum	38.1672	15.8358		1327	103	64	28	5774	230	51	830	114	20	48	103	275
Limodorum_abortivum	47.9797	16.1767		386	86	95	32	7179	245	177	701	88	36	30	254	121
Limodorum_abortivum	47.975	16.2081		386	86	95	32	7179	245	177	701	88	36	30	254	121
Limodorum_abortivum	48.1325	16.2453		326	90	95	32	7156	250	181	671	83	36	28	237	121
Limodorum_abortivum	48.1894	16.2653		245	95	96	32	7207	256	187	645	79	35	27	225	118
Limodorum_abortivum	48.6456	18.4481		243	90	100	31	7544	253	182	680	88	37	29	239	126
Limodorum_abortivum	48.8358	21.2269		312	80	97	30	7754	243	177	666	94	33	38	266	112
Limodorum_abortivum	39.7833	21.2833		1035	101	109	35	6670	272	30	885	116	30	38	109	302
Limodorum_abortivum	38.9322	21.7656		1422	89	105	36	6463	255	24	939	136	25	45	101	360
Limodorum_abortivum	39.1189	21.82		1083	107	109	36	6663	278	39	871	126	23	44	96	329
Limodorum_abortivum	39.0878	21.8217		1083	107	109	36	6663	278	39	871	126	23	44	96	329
Limodorum_abortivum	39.0653	21.9353		1219	100	108	36	6626	270	33	866	124	23	43	98	325
Limodorum_abortivum	37.3839	22.0731		424	149	105	39	5629	297	96	809	149	9	70	34	367
Limodorum_abortivum	36.9	22.3667		1328	104	90	36	5805	247	50	908	160	13	68	47	423
Limodorum_abortivum	39.1333	23.65		272	157	88	32	6441	306	95	521	80	12	51	47	210
Limodorum_abortivum	41.63	24.32		1260	70	93	32	6753	224	100	666	71	34	21	159	180
Limodorum_abortivum	37.5333	26.0167		461	158	71	31	5521	280	92	628	130	2	86	12	299
Limodorum_abortivum	37.6	26.2167		501	155	75	32	5726	284	86	676	143	2	87	12	322
Limodorum_abortivum	37.7333	26.6667		292	164	84	33	5951	304	93	733	161	1	90	8	350
Limodorum_abortivum	36.1	27.7833		149	184	68	31	5534	300	134	833	207	1	100	4	393
Limodorum_abortivum	35.1086	33.5047		125	188	123	42	6190	345	111	343	80	1	85	7	189
Limodorum_abortivum	32.7442	35.0132		382	190	90	40	4995	302	126	675	181	0	110	2	379
Limodorum_abortivum	32.7207	35.0154		382	190	90	40	4995	302	126	675	181	0	110	2	379
Limodorum_abortivum	32.7225	35.0165		382	190	90	40	4995	302	126	675	181	0	110	2	379
Limodorum_abortivum	31.7947	35.0405		360	195	116	46	5096	321	128	495	124	0	109	0	291
Limodorum_abortivum	31.774	35.0891		628	180	115	45	5295	311	110	497	117	0	109	0	322
Limodorum_abortivum	39.0606	35.1797		1187	89	132	38	7142	273	83	401	54	7	44	53	122
Limodorum_abortivum	33.031	35.2738		498	188	90	39	5109	309	123	764	207	0	108	3	449
Limodorum_abortivum	33.0554	35.2888		498	188	89	39	5045	309	124	777	208	0	108	3	455
Limodorum_abortivum	32.9515	35.416		554	185	94	38	5537	313	113	688	181	0	107	2	456
Limodorum_abortivum	32.9633	35.4192		792	172	90	36	5765	302	96	735	184	0	106	2	483
Limodorum_abortivum	40.6333	44.6833		2215	36	114	34	7537	209	63	575	100	21	49	137	69
Limodorum_abortivum	38.9958	46.1931		1470	99	110	31	8591	286	89	425	72	18	47	84	73
Limodorum_abortivum	45.1669	119.292		1012	7	136	26	13568	249	173	406	129	2	117	292	8
Limodorum_abortivum	42.7316	-2.23783		887	102	98	39	5365	245	44	890	96	48	17	170	249
Limodorum_abortivum	42.6961	-2.32372		592	118	98	39	5373	260	59	752	78	40	18	146	203
Limodorum_abortivum	39.7958	2.68667		44	166	80	36	5128	286	180	525	90	7	48	90	144
Cephalanthera_austiniae	49.1	-121.9		227	90	87	35	5479	228	26	1676	237	54	46	184	633
Cephalanthera_austiniae	48.6167	-123.433		111	92	80	39	4385	208	43	1009	171	20	66	72	450
Cephalanthera_austiniae	47.5964	-120.66		419	86	144	38	8060	299	-12	615	123	9	76	43	311
Cephalanthera_austiniae	47.5374	-121.953		308	92	93	41	4772	226	39	1805	253	47	46	198	681
Cephalanthera_austiniae	47.53	-122.393		101	106	86	38	4832	235	53	1016	159	21	58	89	425
Cephalanthera_austiniae	47.038	-123.006		131	101	110	44	4947	248	45	1462	236	24	63	104	641
Cephalanthera_austiniae	46.9887	-116.547		996	65	130	37	7097	268	-18	810	109	26	39	114	297
Cephalanthera_austiniae	46.7	-115.9		1032	58	142	39	7298	269	-26	965	133	30	39	132	354
Cephalanthera_austiniae	46.1239	-115.599		1013	65	150	40	7418	281	-22	735	80	30	26	132	212
Cephalanthera_austiniae	45.9703	-118.051		982	72	130	38	6923	274	-9	782	109	16	48	83	300
Cephalanthera_austiniae	45.7564	-117.695		1244	51	145	40	6989	260	-31	667	89	20	38	96	240
Cephalanthera_austiniae	45.7197	-123.068		309	96	109	43	4993	244	40	1646	276	23	64	123	731
Cephalanthera_austiniae	45.5336	-121.821		934	67	102	38	5625	225	6	2086	346	24	64	143	940
Cephalanthera_austiniae	44.1	-114.7		2626	-11	168	41	7888	211	-97	540	64	30	23	113	175
Cephalanthera_austiniae	44	-123.1		200	112	117	44	5056	271	54	1249	209	14	65	81	545
Cephalanthera_austiniae	43.3	-123.3		230	118	134	47	5184	290	60	1054	181	10	68	64	465
Cephalanthera_austiniae	43.2636	-122.567		909	85	137	44	5933	273	18	1325	219	15	64	83	566
Cephalanthera_austiniae	42.4873	-124.193		468	100	111	51	3731	226	62	1829	317	11	73	87	841
Cephalanthera_austiniae	42.1216	-122.799		1329	70	147	45	6051	262	3	769	135	10	63	56	334
Cephalanthera_austiniae	42.099	-123.409		1451	62	134	47	5291	235	7	1102	192	10	69	67	497
Cephalanthera_austiniae	42.05	-123.75		517	108	144	49	5311	289	49	1578	288	7	79	46	769
Cephalanthera_austiniae	41.9976	-123.624		892	91	146	48	5397	273	31	1268	231	8	76	62	606
Cephalanthera_austiniae	41.9421	-123.147		1400	67	144	46	5739	253	5	893	157	9	68	58	402
Cephalanthera_austiniae	41.9143	-123.523		1169	78	143	48	5374	257	20	1159	208	8	73	62	542
Cephalanthera_austiniae	41.6	-122.5		801	109	169	46	6792	325	30	615	107	8	66	43	287
Cephalanthera_austiniae	41.5579	-120.575		1475	76	172	45	6915	295	-2	369	47	8	39	48	123
Cephalanthera_austiniae	41.5501	-123.714		1313	70	134	49	4856	233	21	1387	243	9	73	70	641
Cephalanthera_austiniae	41.4882	-123.403		1339	73	146	48	5503	255	15	1088	191	9	72	60	501
Cephalanthera_austiniae	41.4038	-124.038		246	108	110	55	3299	218	72	1766	303	8	74	72	814
Cephalanthera_austiniae	41.3443	-123.01		1382	75	153	47	5958	268	10	849	146	8	68	48	386
Cephalanthera_austiniae	41.3412	-122.346		1254	82	154	46	6190	278	12	819	137	9	66	47	372
Cephalanthera_austiniae	41.3377	-122.933		1562	65	147	46	5810	253	3	885	148	9	67	55	395
Cephalanthera_austiniae	41.3289	-123.178		859	106	167	48	6280	311	34	959	176	6	76	41	459
Cephalanthera_austiniae	41.3128	-122.309		1108	91	156	46	6191	288	17	963	173	8	71	45	461
Cephalanthera_austiniae	41.3062	-122.232		1631	62	149	45	6109	253	-3	814	124	9	62	52	347
Cephalanthera_austiniae	41.2725	-122.339		1143	90	157	46	6233	288	20	961	168	8	70	45	453
Cephalanthera_austiniae	41.2638	-123.683		598	109	144	50	5096	279	51	1450	259	6	77	59	697
Cephalanthera_austiniae	41.2558	-122.373		1143	90	157	46	6233	288	20	961	168	8	70	45	453
Cephalanthera_austiniae	41.2274	-122.382		1698	60	146	46	5969	247	-3	900	139	10	63	56	389
Cephalanthera_austiniae	41.2156	-123.616		805	101	150	50	5345	280	42	1339	240	6	76	57	640
Cephalanthera_austiniae	41.197	-123.197		915	104	166	48	6220	308	34	973	174	7	73	44	460
Cephalanthera_austiniae	41.1575	-122.312		768	118	163	46	6594	326	44	1288	231	7	76	42	626
Cephalanthera_austiniae	41.1386	-122.317		768	118	163	46	6594	326	44	1288	231	7	76	42	626
Cephalanthera_austiniae	41.129	-122.887		1783	55	141	47	5600	236	-1	1053	171	10	67	62	467
Cephalanthera_austiniae	41.1211	-122.083		1101	94	162	46	6347	296	24	1286	216	7	73	47	603
Cephalanthera_austiniae	41.0882	-123.536		1461	68	140	49	5117	239	17	1300	224	8	73	65	599
Cephalanthera_austiniae	41.0767	-123.464		1667	58	135	49	5034	225	9	1336	227	9	72	68	611
Cephalanthera_austiniae	41.076	-122.939		1710	60	143	47	5622	242	3	1067	175	9	69	59	479
Cephalanthera_austiniae	41.0649	-122.704		899	110	164	46	6510	318	36	947	167	7	74	40	456
Cephalanthera_austiniae	41.061	-123.494		1667	58	135	49	5034	225	9	1336	227	9	72	68	611
Cephalanthera_austiniae	41.0373	-123.059		2102	39	130	47	5190	206	-8	1296	211	11	68	73	533
Cephalanthera_austiniae	41.0253	-123.463		1332	77	145	49	5263	253	22	1270	220	8	74	62	590
Cephalanthera_austiniae	41.005	-123.467		1332	77	145	49	5263	253	22	1270	220	8	74	62	590
Cephalanthera_austiniae	40.888	-123.024		1318	83	155	48	5891	277	20	1035	175	7	72	52	483
Cephalanthera_austiniae	40.8654	-123.741		1285	76	136	50	4740	238	28	1513	262	7	75	66	708
Cephalanthera_austiniae	40.7612	-123.995		517	105	117	52	3841	235	64	1566	269	5	77	58	743
Cephalanthera_austiniae	40.7047	-123.636		1087	88	143	50	4993	260	36	1480	260	6	77	61	706
Cephalanthera_austiniae	40.7009	-123.72		1250	78	136	50	4699	241	31	1563	271	7	76	66	737
Cephalanthera_austiniae	40.6751	-123.602		1086	89	145	50	5110	263	35	1436	252	6	77	59	686
Cephalanthera_austiniae	40.6664	-123.636		1248	80	141	50	4888	249	31	1502	262	6	77	63	713
Cephalanthera_austiniae	40.6584	-123.641		1248	80	141	50	4888	249	31	1502	262	6	77	63	713
Cephalanthera_austiniae	40.4717	-122.919		1194	95	158	48	6008	293	31	1094	187	5	77	48	528
Cephalanthera_austiniae	40.4144	-121.38		1849	61	146	44	6202	253	-1	1035	160	9	63	60	444
Cephalanthera_austiniae	39.9278	-121.503		1188	102	152	46	6109	295	31	729	145	2	79	17	381
Cephalanthera_austiniae	39.8877	-120.866		1372	90	166	47	6364	297	13	1078	199	6	77	37	533
Cephalanthera_austiniae	39.65	-121.567		273	157	139	42	6443	344	84	1030	204	1	83	18	524
Cephalanthera_austiniae	39.65	-121.567		273	157	139	42	6443	344	84	1030	204	1	83	18	524
Cephalanthera_austiniae	39.452	-121.046		745	123	151	46	6117	314	50	1488	291	2	83	23	766
Cephalanthera_austiniae	39.4006	-122.805		1500	86	139	48	5371	262	37	1331	241	4	81	43	624
Cephalanthera_austiniae	38.9719	-123.543		419	111	123	57	3254	232	78	1262	240	3	84	33	642
Cephalanthera_austiniae	38.8141	-122.711		1009	113	141	48	5323	289	60	1171	232	2	86	29	609
Cephalanthera_austiniae	38.7463	-120.622		1045	134	139	44	6299	318	70	1306	226	6	79	42	628
Cephalanthera_austiniae	38.7154	-123.344		218	122	119	58	3113	235	88	1122	223	3	86	29	579
Cephalanthera_austiniae	38.5466	-120.453		1352	113	135	44	6182	293	43	1343	236	7	78	46	651
Cephalanthera_austiniae	38.438	-120.261		1661	89	137	44	6217	271	18	1259	224	7	78	47	616
Cephalanthera_austiniae	38.2603	-120.271		1351	109	138	44	6256	292	37	1284	227	5	79	40	626
Cephalanthera_austiniae	38.2253	-120.001		1551	99	144	45	6320	285	26	1058	184	7	76	42	511
Cephalanthera_austiniae	38.1983	-120.008		1716	88	142	44	6302	273	16	1084	190	7	77	44	527
Cephalanthera_austiniae	38.0931	-120.133		1453	105	140	44	6298	290	34	1216	214	5	79	39	594
Cephalanthera_austiniae	38.042	-120.361		789	137	154	46	6391	332	62	991	181	3	81	25	492
Cephalanthera_austiniae	38.0363	-120.092		1556	100	140	44	6263	285	30	1202	211	5	79	39	588
Cephalanthera_austiniae	37.9839	-120.136		1259	117	143	45	6318	303	45	1147	202	4	80	32	563
Cephalanthera_austiniae	37.9233	-119.951		1483	106	144	45	6347	293	34	1080	187	5	77	37	524
Cephalanthera_austiniae	37.7413	-119.704		1752	86	143	45	6129	269	21	945	167	6	77	38	459
Cephalanthera_austiniae	37.7311	-119.503		2096	66	140	45	5935	242	2	806	143	8	74	43	389
Cephalanthera_austiniae	37.603	-119.906		1091	125	150	45	6437	317	50	986	177	3	80	26	492
Cephalanthera_austiniae	37.5146	-119.6		1710	89	142	46	6002	269	25	993	182	5	80	34	492
Cephalanthera_austiniae	37.5054	-119.636		1429	105	147	46	6206	292	40	1014	185	4	80	31	503
Cephalanthera_austiniae	37.2403	-119.199		2243	64	126	45	5526	227	6	836	151	7	77	41	419
Cephalanthera_austiniae	37.2104	-122.309		263	128	112	59	2832	228	95	831	167	3	86	18	434
Cephalanthera_austiniae	37.0502	-122.086		393	131	124	57	3403	248	92	918	194	2	90	15	500
Cephalanthera_austiniae	36.2481	-121.775		260	127	118	64	2279	223	100	816	163	1	90	11	431
Cephalanthera_austiniae	36.055	-121.48		1114	105	144	58	3845	250	64	790	147	2	87	17	409
Hexalectris_spicata	29.8333	-95.4		22	204	101	36	6189	335	265	1159	127	68	18	328	251
Hexalectris_spicata	36.6239	-94.3517		312	138	134	35	8536	322	185	1111	127	48	26	296	177
Hexalectris_spicata	36.705	-93.8369		424	130	131	34	8686	315	178	1129	124	48	24	298	189
Hexalectris_spicata	38.0686	-93.5908		241	129	130	32	9286	325	181	1047	125	38	31	309	143
Hexalectris_spicata	34.35	-92.9		103	163	137	38	7780	338	165	1388	147	84	17	303	317
Hexalectris_spicata	37.8244	-92.2089		294	130	143	36	8755	321	179	1077	124	49	21	286	185
Hexalectris_spicata	37.8803	-91.7967		285	130	131	33	9013	320	180	1047	122	49	21	289	180
Hexalectris_spicata	38.7078	-91.5981		167	124	133	32	9441	322	177	990	118	42	24	277	163
Hexalectris_spicata	36.9419	-90.9694		175	130	150	37	8828	327	132	1174	120	70	16	286	262
Hexalectris_spicata	38.5036	-90.6758		212	124	129	32	9276	316	217	993	109	51	19	270	181
Hexalectris_spicata	35.8167	-90.65		75	158	116	32	8562	335	159	1214	130	77	19	240	296
Hexalectris_spicata	37.9328	-90.2436		190	126	132	33	9097	317	126	1060	111	56	18	279	206
Hexalectris_spicata	30.2833	-85.6944		9	196	119	42	6037	323	269	1570	212	90	29	559	358
Hexalectris_spicata	36.1667	-85.65		307	137	131	37	7916	309	137	1415	146	85	14	341	367
Hexalectris_spicata	34.2569	-85.1644		197	154	135	40	7446	317	71	1361	163	78	19	312	373
Hexalectris_spicata	31.75	-84.7667		141	186	133	43	6563	333	112	1302	141	57	22	359	380
Hexalectris_spicata	36.0167	-83.9333		317	139	125	36	7912	306	50	1286	133	76	14	330	340
Hexalectris_spicata	34.1333	-83.5667		260	157	130	39	7186	318	77	1340	148	93	14	316	366
Hexalectris_spicata	30.2556	-82.6944		31	199	136	47	5678	333	268	1340	183	58	35	516	290
Hexalectris_spicata	27.1667	-82.3333		10	225	121	52	4164	330	273	1364	236	40	62	643	189
Hexalectris_spicata	26.5667	-81.8833		6	233	114	52	3866	330	277	1349	228	39	67	639	145
Hexalectris_spicata	28.8528	-81.6853		29	214	121	47	4865	329	271	1227	170	54	41	497	221
Hexalectris_spicata	30.0083	-81.4167		20	207	110	42	5326	327	269	1266	175	56	39	482	236
Hexalectris_spicata	32.3667	-80.7		2	186	109	37	6465	322	266	1273	188	60	35	487	256
Corallorhiza_wisteriana	23	-102		2096	171	185	68	2728	302	192	353	62	5	72	141	36
Corallorhiza_wisteriana	23.889	-99.872		2421	145	152	66	2442	256	165	684	135	17	65	255	64
Corallorhiza_wisteriana	25.187	-99.92		483	220	137	47	5158	357	255	893	196	19	70	317	66
Corallorhiza_wisteriana	25.601	-100.322		911	199	126	49	4674	320	229	545	140	12	84	218	39
Corallorhiza_wisteriana	25.667	-100		306	228	131	45	5553	369	266	706	155	19	68	250	63
Corallorhiza_wisteriana	30.04	-83.0067		28	200	136	47	5664	331	268	1280	183	50	38	505	285
Corallorhiza_wisteriana	30.1667	-84.3333		19	198	129	45	5902	329	269	1510	203	76	30	541	336
Corallorhiza_wisteriana	30.1927	-97.7152		177	200	122	38	6916	355	238	815	110	36	33	177	163
Corallorhiza_wisteriana	30.2	-82.6		46	199	135	47	5605	331	267	1347	185	60	36	525	282
Corallorhiza_wisteriana	30.6806	-84.6278		91	192	131	45	6077	328	266	1436	176	72	23	461	354
Corallorhiza_wisteriana	30.85	-84.5833		51	194	134	45	6151	333	268	1385	164	66	22	432	355
Corallorhiza_wisteriana	31.4775	-81.2417		6	191	103	37	6141	319	264	1293	178	59	36	470	259
Corallorhiza_wisteriana	31.5028	-85.2528		123	185	129	43	6482	327	113	1374	147	63	21	382	392
Corallorhiza_wisteriana	32.0694	-109.817		1273	163	183	50	6920	349	246	323	75	5	82	156	65
Corallorhiza_wisteriana	32.55	-94.3667		116	179	128	39	7200	339	218	1221	124	66	16	253	316
Corallorhiza_wisteriana	32.6407	-96.8907		214	185	120	34	7790	353	226	911	130	48	31	191	169
Corallorhiza_wisteriana	33.375	-109.375		2045	94	186	50	6704	285	177	537	95	13	58	209	122
Corallorhiza_wisteriana	33.45	-109.45		1926	102	186	50	6849	295	187	518	91	13	56	199	119
Corallorhiza_wisteriana	33.6	-105.5		2178	99	160	47	6696	273	178	433	92	12	74	224	59
Corallorhiza_wisteriana	34	-108.4		2647	56	188	50	6638	248	138	487	96	15	64	207	92
Corallorhiza_wisteriana	34.9	-94.7333		160	160	145	38	8199	346	160	1200	161	59	24	271	221
Corallorhiza_wisteriana	35.008	-109.375		1870	108	177	44	7962	314	205	274	50	9	55	102	50
Corallorhiza_wisteriana	35.0833	-109.45		1829	111	176	44	8063	319	209	266	48	9	52	98	48
Corallorhiza_wisteriana	35.6	-109.4		2161	88	163	42	7935	291	186	329	51	10	42	107	71
Corallorhiza_wisteriana	35.9667	-94.2333		424	141	128	35	8240	320	186	1166	142	58	23	292	204
Corallorhiza_wisteriana	36.0833	-112.133		2090	78	162	44	7215	278	169	411	55	14	32	115	112
Corallorhiza_wisteriana	36.2706	-90.0936		80	149	121	32	8813	332	150	1248	134	75	18	262	304
Corallorhiza_wisteriana	36.5083	-90.6031		89	144	130	34	8723	332	144	1202	127	75	16	263	286
Corallorhiza_wisteriana	36.5089	-91.6992		236	133	143	36	8646	326	133	1141	120	68	16	263	243
Corallorhiza_wisteriana	36.5214	-93.3058		308	137	138	36	8494	324	184	1104	124	52	21	285	198
Corallorhiza_wisteriana	36.5414	-93.5925		309	138	137	35	8498	324	185	1105	125	49	22	290	192
Corallorhiza_wisteriana	36.55	-93.2872		326	136	137	35	8511	323	183	1106	123	52	21	286	198
Corallorhiza_wisteriana	36.55	-90.0389		90	147	120	32	8985	333	147	1210	132	74	19	260	290
Corallorhiza_wisteriana	36.595	-94.0019		444	131	128	33	8631	313	178	1135	127	48	25	301	185
Corallorhiza_wisteriana	36.6239	-94.3517		312	138	134	35	8536	322	185	1111	127	48	26	296	177
Corallorhiza_wisteriana	36.6508	-93.0492		252	137	144	36	8619	329	184	1084	120	50	21	277	195
Corallorhiza_wisteriana	36.6631	-93.8561		444	130	130	34	8653	314	178	1133	125	49	24	298	190
Corallorhiza_wisteriana	36.7022	-91.7036		268	131	142	36	8716	323	131	1133	119	63	17	268	236
Corallorhiza_wisteriana	36.7411	-93.4664		330	131	138	35	8634	318	180	1104	119	49	22	290	190
Corallorhiza_wisteriana	36.7669	-89.6022		89	143	119	31	8980	327	144	1221	132	76	18	274	287
Corallorhiza_wisteriana	36.7714	-92.1664		288	133	141	35	8772	324	133	1082	116	55	18	265	212
Corallorhiza_wisteriana	36.7789	-91.7761		310	130	139	35	8724	321	130	1129	119	60	18	271	230
Corallorhiza_wisteriana	36.8886	-92.0842		312	132	139	35	8747	323	131	1079	116	54	19	267	208
Corallorhiza_wisteriana	36.9325	-92.1008		342	131	137	35	8724	321	130	1083	117	54	19	269	207
Corallorhiza_wisteriana	36.9419	-90.9694		175	130	150	37	8828	327	132	1174	120	70	16	286	262
Corallorhiza_wisteriana	36.9769	-92.1356		332	131	137	35	8740	321	131	1080	118	53	19	270	204
Corallorhiza_wisteriana	37	-93.3644		358	130	131	34	8793	317	178	1089	119	47	24	289	180
Corallorhiza_wisteriana	37.005	-92.0633		377	130	134	34	8702	318	129	1095	119	54	19	274	207
Corallorhiza_wisteriana	37.0444	-94.5381		316	139	124	33	8760	324	187	1092	130	42	30	307	158
Corallorhiza_wisteriana	37.0531	-89.5722		101	140	119	31	9034	325	141	1203	130	75	17	280	277
Corallorhiza_wisteriana	37.0753	-89.6036		124	139	119	31	9035	324	140	1204	130	75	17	280	276
Corallorhiza_wisteriana	37.1058	-93.8408		363	131	125	32	8921	317	179	1094	127	43	27	304	165
Corallorhiza_wisteriana	37.1058	-93.8408		363	131	125	32	8921	317	179	1094	127	43	27	304	165
Corallorhiza_wisteriana	37.1058	-93.8408		363	131	125	32	8921	317	179	1094	127	43	27	304	165
Corallorhiza_wisteriana	37.1558	-91.4097		238	133	143	36	8741	325	134	1112	116	55	19	282	215
Corallorhiza_wisteriana	37.1667	-94.85		276	141	122	32	8928	327	190	1071	135	38	34	310	138
Corallorhiza_wisteriana	37.1883	-94.47		284	140	123	32	8921	326	188	1083	132	41	31	309	154
Corallorhiza_wisteriana	37.1914	-89.6403		121	138	121	32	9046	324	139	1193	129	75	16	282	270
Corallorhiza_wisteriana	37.2042	-94.3442		298	138	126	32	8918	325	186	1083	134	40	31	310	150
Corallorhiza_wisteriana	37.2042	-94.3442		298	138	126	32	8918	325	186	1083	134	40	31	310	150
Corallorhiza_wisteriana	37.2042	-94.3442		298	138	126	32	8918	325	186	1083	134	40	31	310	150
Corallorhiza_wisteriana	37.2042	-94.3442		298	138	126	32	8918	325	186	1083	134	40	31	310	150
Corallorhiza_wisteriana	37.2564	-93.3494		371	131	126	33	8878	317	179	1082	120	46	24	293	175
Corallorhiza_wisteriana	37.2725	-89.5758		111	138	121	32	9043	324	139	1186	128	75	16	284	269
Corallorhiza_wisteriana	37.2725	-89.5758		111	138	121	32	9043	324	139	1186	128	75	16	284	269
Corallorhiza_wisteriana	37.2742	-92.4722		378	127	135	34	8843	318	177	1079	121	49	21	282	186
Corallorhiza_wisteriana	37.2803	-91.4028		260	133	141	35	8714	324	134	1099	115	53	20	283	205
Corallorhiza_wisteriana	37.3058	-89.5181		119	137	121	32	9036	323	138	1186	128	75	16	286	269
Corallorhiza_wisteriana	37.31	-89.55		123	137	122	32	9040	323	138	1186	128	75	16	286	267
Corallorhiza_wisteriana	37.3181	-91.9714		354	128	136	34	8901	320	128	1085	117	51	19	279	198
Corallorhiza_wisteriana	37.3286	-89.4958		101	138	121	32	9024	323	139	1180	127	74	16	285	268
Corallorhiza_wisteriana	37.3361	-94.3011		284	137	126	32	9019	325	186	1089	134	40	31	314	150
Corallorhiza_wisteriana	37.3364	-89.4942		115	137	121	32	9035	322	138	1182	127	74	16	288	267
Corallorhiza_wisteriana	37.365	-90.06		187	128	134	34	8894	318	129	1165	120	72	16	291	249
Corallorhiza_wisteriana	37.3853	-89.6872		144	135	126	32	9030	324	135	1178	126	73	16	290	259
Corallorhiza_wisteriana	37.4394	-93.1911		348	131	128	33	8957	319	180	1082	123	44	25	291	171
Corallorhiza_wisteriana	37.4722	-89.4936		115	135	123	32	9003	322	136	1167	124	74	16	291	259
Corallorhiza_wisteriana	37.4722	-89.4936		115	135	123	32	9003	322	136	1167	124	74	16	291	259
Corallorhiza_wisteriana	37.4722	-89.4936		115	135	123	32	9003	322	136	1167	124	74	16	291	259
Corallorhiza_wisteriana	37.4722	-89.4936		115	135	123	32	9003	322	136	1167	124	74	16	291	259
Corallorhiza_wisteriana	37.4767	-90.3514		321	124	134	34	8856	315	124	1152	119	68	17	297	236
Corallorhiza_wisteriana	37.6047	-91.5167		382	131	133	34	8713	318	130	1067	114	50	21	285	187
Corallorhiza_wisteriana	37.6131	-93.4069		324	129	131	33	9113	321	179	1079	125	41	27	297	162
Corallorhiza_wisteriana	37.6606	-92.5919		378	128	130	33	8922	316	178	1068	123	47	23	289	172
Corallorhiza_wisteriana	37.6786	-93.0283		316	132	129	33	8989	322	181	1071	125	42	26	290	163
Corallorhiza_wisteriana	37.6808	-92.9303		309	132	130	33	8997	322	182	1069	125	43	25	288	165
Corallorhiza_wisteriana	37.71	-89.8342		164	129	130	33	9063	320	129	1097	115	60	18	287	221
Corallorhiza_wisteriana	37.7964	-91.5192		338	128	137	35	8859	319	178	1050	116	51	20	285	185
Corallorhiza_wisteriana	37.8244	-92.2089		294	130	143	36	8755	321	179	1077	124	49	21	286	185
Corallorhiza_wisteriana	37.8392	-94.3544		259	129	132	32	9433	326	182	1079	139	38	34	327	137
Corallorhiza_wisteriana	37.8803	-91.7967		285	130	131	33	9013	320	180	1047	122	49	21	289	180
Corallorhiza_wisteriana	37.8864	-90.3167		276	123	129	33	9029	313	123	1083	114	59	18	285	209
Corallorhiza_wisteriana	37.9297	-93.8344		252	129	133	33	9270	326	180	1061	128	38	32	311	144
Corallorhiza_wisteriana	38.0214	-90.4081		255	123	131	33	9070	314	123	1055	112	56	18	278	202
Corallorhiza_wisteriana	38.0306	-91.9397		238	129	133	33	9059	321	180	1038	124	46	23	286	173
Corallorhiza_wisteriana	38.0311	-93.3314		242	129	130	32	9349	324	181	1042	126	39	30	299	145
Corallorhiza_wisteriana	38.125	-90.675		209	125	137	34	9067	318	126	1023	111	54	18	269	193
Corallorhiza_wisteriana	38.125	-90.675		209	125	137	34	9067	318	126	1023	111	54	18	269	193
Corallorhiza_wisteriana	38.1317	-95.8744		342	129	129	31	9661	327	226	957	146	26	45	345	91
Corallorhiza_wisteriana	38.2625	-90.5383		185	124	135	34	9211	317	125	1007	107	53	18	264	192
Corallorhiza_wisteriana	38.3089	-93.5281		250	125	129	32	9371	320	177	1046	126	38	32	318	138
Corallorhiza_wisteriana	38.3414	-90.4558		181	125	131	33	9283	317	125	1002	106	52	18	265	191
Corallorhiza_wisteriana	38.3495	-119.913		1937	74	144	44	6336	258	0	890	154	10	72	43	423
Corallorhiza_wisteriana	38.37	-92.1664		238	127	128	32	9218	318	179	1010	125	40	26	283	156
Corallorhiza_wisteriana	38.3856	-90.4333		193	125	129	32	9289	317	125	1002	106	52	18	266	190
Corallorhiza_wisteriana	38.4	-108.2		2566	47	164	41	7918	256	144	533	56	27	18	139	120
Corallorhiza_wisteriana	38.4106	-91.0794		196	126	136	34	9139	321	178	1008	113	49	20	274	178
Corallorhiza_wisteriana	38.4439	-91.5153		263	123	132	33	9235	318	175	1008	120	44	23	279	167
Corallorhiza_wisteriana	38.4939	-90.5442		214	124	128	32	9268	316	124	1000	107	52	18	269	186
Corallorhiza_wisteriana	38.5697	-90.7736		185	124	130	32	9282	317	218	982	109	49	20	269	175
Corallorhiza_wisteriana	38.5767	-92.1733		209	127	124	31	9321	317	179	981	123	39	28	285	146
Corallorhiza_wisteriana	38.6081	-91.2092		179	126	133	33	9244	321	178	986	113	45	22	275	165
Corallorhiza_wisteriana	38.6228	-90.6881		217	123	127	32	9321	315	217	986	108	49	20	271	177
Corallorhiza_wisteriana	38.6247	-90.8167		173	125	130	32	9301	318	219	976	109	48	20	268	172
Corallorhiza_wisteriana	38.64	-90.45		189	127	120	30	9421	317	223	980	104	49	19	270	180
Corallorhiza_wisteriana	38.6461	-92.0578		236	124	123	31	9406	316	176	983	122	39	28	285	148
Corallorhiza_wisteriana	38.6561	-90.3317		165	130	118	30	9443	319	227	968	102	50	19	269	179
Corallorhiza_wisteriana	38.6608	-90.4225		189	127	120	30	9421	317	223	980	104	49	19	270	180
Corallorhiza_wisteriana	38.6608	-90.4225		189	127	120	30	9421	317	223	980	104	49	19	270	180
Corallorhiza_wisteriana	38.6808	-91.4317		205	123	131	32	9364	319	177	1003	117	44	23	280	168
Corallorhiza_wisteriana	38.6961	-92.0564		236	123	122	31	9434	315	176	980	121	39	28	286	147
Corallorhiza_wisteriana	38.7239	-90.7628		177	123	128	32	9377	317	218	965	107	46	21	270	168
Corallorhiza_wisteriana	38.7381	-91.2717		234	123	129	32	9254	317	176	984	114	44	24	280	160
Corallorhiza_wisteriana	38.765	-91.3889		241	122	128	32	9340	316	216	995	116	44	24	283	163
Corallorhiza_wisteriana	38.7822	-90.6803		168	123	126	31	9441	317	219	964	106	46	21	270	170
Corallorhiza_wisteriana	38.8447	-92.8131		229	123	120	30	9680	318	177	1014	127	35	32	301	134
Corallorhiza_wisteriana	38.9011	-91.5731		219	121	127	31	9547	317	217	991	117	42	25	286	159
Corallorhiza_wisteriana	38.9378	-94.0675		297	120	123	30	9608	315	218	1018	129	34	39	337	114
Corallorhiza_wisteriana	38.99	-92.3133		228	123	118	30	9593	316	220	977	122	37	31	296	134
Corallorhiza_wisteriana	38.9944	-90.5108		186	121	121	30	9580	315	219	960	103	44	22	273	167
Corallorhiza_wisteriana	39.0111	-90.9261		178	122	128	32	9405	318	218	962	107	42	24	277	158
Corallorhiza_wisteriana	39.1189	-94.2997		238	124	120	30	9716	318	223	973	126	32	41	332	105
Corallorhiza_wisteriana	39.2214	-107.205		2689	21	170	40	8365	236	122	427	45	28	14	117	99
Corallorhiza_wisteriana	39.3056	-93.3197		199	121	121	30	9757	317	221	974	119	34	35	308	116
Corallorhiza_wisteriana	39.3456	-91.1761		255	113	123	31	9545	309	211	973	113	40	27	290	145
Corallorhiza_wisteriana	39.3892	-94.8725		266	124	120	30	9729	319	225	938	130	26	47	347	90
Corallorhiza_wisteriana	39.4394	-105.081		1884	83	173	42	7949	295	164	442	65	12	44	158	46
Corallorhiza_wisteriana	39.5333	-91.1833		155	116	120	30	9808	313	216	955	112	37	28	287	137
Corallorhiza_wisteriana	39.5647	-94.4039		301	115	124	30	9981	314	217	951	122	28	43	333	97
Corallorhiza_wisteriana	39.5842	-92.8739		239	116	120	29	9821	311	216	1010	120	37	33	319	129
Corallorhiza_wisteriana	39.7003	-91.3403		192	116	111	28	9908	309	217	966	112	38	29	298	138
Corallorhiza_wisteriana	40.4761	-95.5864		280	108	128	29	10507	316	218	845	110	20	48	323	72
Corallorhiza_wisteriana	40.5	-106.9		2075	45	183	40	9223	288	-61	515	51	36	11	112	143
Corallorhiza_wisteriana	40.5721	-105.434		2561	36	150	42	7328	236	110	456	60	20	38	163	61
Corallorhiza_wisteriana	40.752	-109.484		2598	34	139	36	8357	245	14	375	38	23	14	98	75
Corallorhiza_wisteriana	41.7	-111.3		2205	28	159	39	8480	253	15	392	39	25	11	87	94
Corallorhiza_wisteriana	42.0914	-122.707		1618	54	139	44	5946	240	-9	865	149	11	63	61	374
Corallorhiza_wisteriana	42.746	-111.578		1866	48	150	37	8648	274	88	416	48	25	16	93	105
Corallorhiza_wisteriana	42.8556	-111.678		1934	45	145	36	8557	267	83	415	48	25	16	94	105
Corallorhiza_wisteriana	43.6294	-110.789		2030	22	163	38	9044	258	-80	525	61	30	21	112	161
Corallorhiza_wisteriana	43.8457	-103.564		1882	55	142	37	8285	264	138	562	97	14	61	233	52
Corallorhiza_wisteriana	44.2	-111.5		1914	30	153	36	9052	259	-72	549	64	29	25	111	177
Corallorhiza_wisteriana	44.4	-103.8		1604	63	126	33	8706	269	101	664	103	27	46	214	92
Corallorhiza_wisteriana	44.4469	-104.429		1768	52	130	33	8981	265	91	513	87	19	52	186	62
Corallorhiza_wisteriana	44.6	-104.6		1300	66	156	35	9669	298	164	424	77	14	57	160	45
Corallorhiza_wisteriana	45.5	-117.167		1307	49	149	40	7278	261	-36	491	52	22	24	102	138
Corallorhiza_wisteriana	45.5028	-117.167		1307	49	149	40	7278	261	-36	491	52	22	24	102	138
Corallorhiza_wisteriana	45.7	-110.5		1394	69	138	36	7998	283	149	382	66	11	54	131	37
Corallorhiza_wisteriana	46.6	-110.9		1817	37	143	38	7884	247	115	460	72	19	43	160	68
Corallorhiza_wisteriana	46.8	-112.2		1382	59	140	36	8258	274	142	363	56	16	41	123	61
Wullschlaegelia_calcarata	-10.6221	-66.7904		173	262	110	71	744	335	265	1786	257	23	58	449	142
Wullschlaegelia_calcarata	-9.35389	-72.7002		263	258	110	78	554	324	259	1925	275	40	51	597	208
Wullschlaegelia_calcarata	-2.71194	-62.411		55	267	89	86	334	322	263	2660	340	138	31	452	817
Wullschlaegelia_calcarata	-2.84194	-60.0419		69	272	84	81	455	328	268	2203	286	84	39	345	779
Wullschlaegelia_calcarata	-8.16572	-60.0239		119	259	111	68	432	339	258	2428	368	18	60	392	182
Wullschlaegelia_calcarata	-1.94572	-56.8247		34	275	86	80	596	336	270	2231	417	39	61	163	951
Wullschlaegelia_calcarata	3.79167	-67.8197		99	272	98	79	645	343	263	2901	445	62	54	250	1233
Wullschlaegelia_calcarata	7.00028	-77.6444		124	259	83	83	400	312	254	3988	610	71	52	371	1500
Wullschlaegelia_calcarata	7.06658	-73.8535		80	285	99	90	352	342	279	2839	436	64	47	500	1087
Wullschlaegelia_calcarata	4.24528	-70.3283		139	268	93	72	907	344	258	2738	425	21	54	211	1069
Wullschlaegelia_calcarata	9.73761	-82.8456		65	261	86	77	750	319	252	2519	330	101	30	562	825
Wullschlaegelia_calcarata	8.64361	-83.4628		22	263	106	75	774	337	256	4309	751	74	56	744	1508
Wullschlaegelia_calcarata	19.2153	-69.3334		173	250	96	74	1218	312	255	2005	243	95	27	506	388
Wullschlaegelia_calcarata	-1.01433	-77.8128		558	231	99	88	405	289	227	4162	488	242	22	962	1330
Wullschlaegelia_calcarata	3.95103	-53.3068		142	251	88	76	475	316	251	2506	381	60	46	242	752
Wullschlaegelia_calcarata	3.88597	-51.7949		29	258	93	72	444	329	256	3400	546	52	56	215	1149
Wullschlaegelia_calcarata	16.3276	-61.7646		276	241	76	71	1123	292	253	2381	297	98	32	822	350
Wullschlaegelia_calcarata	15.3402	-89.7236		227	268	98	71	1196	339	276	2575	502	52	74	690	206
Wullschlaegelia_calcarata	15.3863	-89.2051		24	268	88	67	1492	334	278	2548	382	61	52	596	384
Wullschlaegelia_calcarata	5.38278	-60.7484		519	241	101	85	374	303	239	1665	266	60	47	335	248
Wullschlaegelia_calcarata	8.17306	-59.4811		16	263	73	79	478	312	263	2795	388	114	37	593	460
Wullschlaegelia_calcarata	6.40742	-58.623		7	262	70	76	581	313	260	1541	208	75	36	264	303
Wullschlaegelia_calcarata	15.7147	-86.936		13	264	101	72	1398	332	254	2519	362	81	45	357	825
Wullschlaegelia_calcarata	8.92694	-80.2906		127	264	71	75	673	315	256	3392	412	63	44	599	1191
Wullschlaegelia_calcarata	9.474	-79.5706		649	230	69	71	787	281	223	3360	468	59	47	551	950
Wullschlaegelia_calcarata	9.27519	-78.7963		321	249	74	77	478	298	245	2552	446	25	60	404	522
Wullschlaegelia_calcarata	-9.29325	-76.0004		836	236	127	90	306	304	237	2504	341	94	40	772	303
Wullschlaegelia_calcarata	-6.11719	-76.2761		159	260	114	87	365	325	261	2181	273	100	29	578	402
Wullschlaegelia_calcarata	-12.9816	-69.6134		229	251	105	75	1070	317	259	3028	454	103	48	1131	338
Wullschlaegelia_calcarata	-10.2908	-74.9406		253	256	112	82	425	321	256	2823	426	108	44	682	339
Wullschlaegelia_calcarata	18.2914	-65.7999		701	207	88	70	1267	267	220	2950	324	134	26	874	463
Wullschlaegelia_calcarata	5.45153	-55.1941		21	263	82	76	650	324	261	2183	299	92	37	353	498
Wullschlaegelia_calcarata	10.613	-61.2688		31	260	88	79	632	313	263	2075	286	58	52	422	312
Wullschlaegelia_calcarata	1.24333	-65.678		599	241	104	91	380	300	235	2992	384	169	25	567	1032
Wullschlaegelia_calcarata	9.46806	-72.7741		75	278	107	82	422	338	278	2469	374	34	53	751	182
Wullschlaegelia_calcarata	10.1431	-65.8879		45	274	103	78	744	343	275	1630	227	36	46	340	312
Wullschlaegelia_calcarata	10.5752	-62.5796		20	268	80	80	625	316	271	1478	217	23	53	569	227
Uleiorchis ulaei	-28.23	-49.901		1344	140	97	55	2608	234	134	1673	170	108	15	468	359
Uleiorchis ulaei	8.92512	-71.7858		14	287	107	82	517	350	285	1450	175	54	31	358	311
Uleiorchis ulaei	6.22767	-70.2268		102	271	93	72	823	343	260	2076	341	7	67	274	936
Uleiorchis ulaei	4.38683	-76.7076		93	264	82	92	301	309	260	5106	539	302	15	1271	1432
Uleiorchis ulaei	-7.80145	-62.8209		80	262	104	71	506	336	258	2161	317	25	59	282	206
Uleiorchis ulaei	6.74072	-58.4934		11	265	64	80	467	310	262	2329	335	88	42	343	488
Uleiorchis ulaei	-3.44355	-72.8505		104	262	96	84	457	317	261	2809	319	163	19	683	550
Uleiorchis ulaei	-1.90475	-59.6831		105	270	87	83	428	326	266	2596	401	104	42	364	831
Uleiorchis ulaei	8.153	-66.1643		75	274	101	80	565	342	268	1443	294	3	87	185	765
Uleiorchis ulaei	3.40916	-65.6313		1619	184	110	88	345	249	180	3184	458	115	42	603	1136
Uleiorchis ulaei	4.17195	-53.4259		152	252	87	77	491	316	252	2557	376	67	44	259	751
Uleiorchis ulaei	4.05663	-52.9056		152	250	88	75	446	315	249	3122	466	73	47	285	1006
Uleiorchis ulaei	15.7	-86.85		442	244	106	70	1440	319	232	2127	299	72	37	339	561
Uleiorchis ulaei	6.24472	-77.3431		194	254	92	89	277	308	250	5427	676	213	30	840	1718
Uleiorchis ulaei	10.4314	-84.0036		62	260	88	77	731	321	261	3974	457	165	28	752	1207
Uleiorchis ulaei	15.7	-86.85		442	244	106	70	1440	319	232	2127	299	72	37	339	561
Uleiorchis ulaei	9.26667	-79.9667		102	262	62	76	539	305	256	3187	499	49	53	512	933
Uleiorchis ulaei	9.36667	-78.9667		271	252	74	77	493	301	247	2604	433	25	58	409	559
Uleiorchis ulaei	-9.3	-74.9667		215	262	115	82	407	330	264	2098	311	66	41	634	254
Uleiorchis ulaei	0.833333	-66.1167		510	247	100	90	384	303	241	3157	371	198	20	666	1040
Uleiorchis ulaei	0.833333	-66.1667		277	260	100	90	380	316	254	3152	359	199	19	681	1026
Pogoniopsis_schenckii	-20.4169	-41.0386		1221	174	108	63	1710	256	189	1400	219	38	53	471	155
Pogoniopsis_schenckii	-22.5047	-43.1183		1259	164	95	58	2000	242	189	1807	299	46	58	727	156
Pogoniopsis_schenckii	-20.5206	-41.1006		1371	164	109	64	1738	246	179	1441	224	39	53	491	158
Pogoniopsis_schenckii	-20.5206	-41.1006		1371	164	109	64	1738	246	179	1441	224	39	53	491	158
Pogoniopsis_schenckii	-20.2914	-40.5194		545	217	93	62	1677	292	231	1242	197	44	48	365	167
Pogoniopsis_schenckii	-12.2478	-40.5372		393	228	99	71	1490	298	240	746	103	21	44	271	122
Pogoniopsis_schenckii	-16.4034	-40.0435		795	211	96	67	1548	280	223	1052	126	59	26	303	199
Pogoniopsis_schenckii	-20.5206	-41.1006		1371	164	109	64	1738	246	179	1441	224	39	53	491	158
Pogoniopsis_schenckii	-12.4172	-40.5372		431	227	100	71	1451	297	239	689	96	19	45	246	102
Pogoniopsis_schenckii	-22.88	-43.22		15	231	76	55	1985	300	257	1268	150	52	35	446	165
Dipodium_hamiltonianum	-31.52	149.27		481	161	145	48	5584	314	232	710	105	42	28	247	140
Dipodium_hamiltonianum	-32	148.73		322	169	138	46	5571	320	235	636	80	41	21	203	135
Dipodium_hamiltonianum	-35.8333	148.917		1259	87	120	45	4944	229	55	991	105	67	14	211	265
Dipodium_hamiltonianum	-25.1	149.2		538	191	150	51	5065	323	250	706	103	23	46	301	99
Dipodium_hamiltonianum	-35.6833	147.667		540	132	132	46	5467	292	62	897	113	42	29	158	299
Dipodium_hamiltonianum	-31.2667	149.283		534	160	150	49	5644	316	231	802	119	48	29	276	160
Dipodium_hamiltonianum	-32.8833	149.95		706	137	128	47	5016	275	200	735	90	43	21	238	154
Dipodium_hamiltonianum	-30.6417	151.122		808	143	141	50	5152	281	194	779	110	38	30	267	148
Dipodium_hamiltonianum	-30.3403	151.214		719	148	143	50	5139	287	199	749	108	36	34	273	129
Dipodium_hamiltonianum	-26.8	153.1		7	203	90	48	3435	284	242	1659	223	43	40	587	257
Dipodium_hamiltonianum	-27.5	153.5		42	201	82	47	3273	276	239	1496	188	44	35	538	275
Dipodium_hamiltonianum	-27.6	153.1		50	200	109	51	3687	294	241	1208	162	36	40	452	194
Dipodium_hamiltonianum	-26.1	153.1		127	205	86	49	3211	282	241	1591	212	47	38	561	290
Dipodium_hamiltonianum	-12.7	142		38	266	99	65	1454	340	275	1810	469	3	115	815	11
Dipodium_hamiltonianum	-24.9	148		970	172	150	50	5272	311	233	748	109	22	47	321	102
Dipodium_hamiltonianum	-28.9	151.7		917	146	130	49	4785	271	204	813	103	42	31	292	146
Dipodium_hamiltonianum	-32.5484	149.147		510	152	139	47	5416	303	217	735	80	49	15	210	172
Erythrorchis_cassythoides	-28.2824	152.763		282	183	127	52	4053	293	230	1082	153	35	43	436	146
Erythrorchis_cassythoides	-26.566	152.812		276	189	111	51	3712	284	230	1585	250	44	50	646	214
Erythrorchis_cassythoides	-28.8324	151.936		989	142	121	49	4551	259	196	908	113	48	31	331	157
Erythrorchis_cassythoides	-32.4153	152.234		60	178	102	49	3727	271	221	1305	172	65	30	370	282
Erythrorchis_cassythoides	-33.8685	151.209		32	176	91	47	3670	262	218	1308	154	61	26	357	318
Erythrorchis_cassythoides	-32.4167	152.217		39	179	101	49	3711	271	222	1306	167	66	28	364	292
Erythrorchis_cassythoides	-30.2431	153.098		158	181	100	49	3660	269	223	1832	261	60	42	615	292
Erythrorchis_cassythoides	-32.4167	152.217		39	179	101	49	3711	271	222	1306	167	66	28	364	292
Erythrorchis_cassythoides	-29.0778	151.964		945	143	122	49	4482	259	197	933	119	46	33	349	156
Erythrorchis_cassythoides	-33.05	151.283		416	155	108	48	4163	261	203	1160	150	50	31	384	223
Erythrorchis_cassythoides	-28.8833	152.55		133	189	130	52	4187	303	239	1050	168	35	48	441	134
Erythrorchis_cassythoides	-28.8	151.7		683	159	135	50	4868	287	218	753	97	37	34	279	128
Erythrorchis_cassythoides	-28.3	152.6		655	162	118	51	4064	271	207	1314	186	44	40	509	202
Erythrorchis_cassythoides	-28.8	152		1032	139	118	48	4484	254	193	982	123	51	32	361	166
Erythrorchis_cassythoides	-26.7	152.8		381	183	109	51	3728	279	224	1654	245	45	48	654	238
Erythrorchis_cassythoides	-23.8	149.1		678	190	139	52	4554	312	242	754	117	24	52	340	92
Erythrorchis_cassythoides	-34.0667	150.817		83	168	116	49	4105	276	216	866	103	38	28	256	173
Erythrorchis_cassythoides	-32.9667	151.65		34	178	95	47	3794	268	222	1131	138	53	29	335	233
Erythrorchis_cassythoides	-30.8333	152.933		151	180	103	50	3593	271	221	1523	206	52	38	504	265
Erythrorchis_cassythoides	-33.7667	151.167		87	172	96	47	3805	263	216	1285	153	61	28	370	297
Erythrorchis_cassythoides	-28.3	152.8		357	179	122	52	3980	286	225	1187	169	37	44	474	160
Erythrorchis_cassythoides	-27.6	152.1		209	188	139	52	4519	307	241	839	120	31	43	341	119
Erythrorchis_cassythoides	-27.6	153.1		50	200	109	51	3687	294	241	1208	162	36	40	452	194
Erythrorchis_cassythoides	-28.2	153.3		299	183	102	51	3476	273	223	1836	257	47	44	676	265
Erythrorchis_cassythoides	-27.4	152.1		575	170	128	51	4337	285	221	971	140	38	41	394	147
Erythrorchis_cassythoides	-27.1	152.7		514	175	113	51	3889	276	217	1356	192	43	42	528	205
Erythrorchis_cassythoides	-24.5	150.9		613	186	128	52	4229	297	235	836	128	31	48	360	113
Erythrorchis_cassythoides	-25.2	153.2		146	212	74	47	2955	284	246	1364	193	39	38	478	262
Erythrorchis_cassythoides	-25.1	148.2		833	177	152	51	5296	316	239	729	106	20	48	312	99
Gastrodia_sesamoides	-43.6956	172.628		123	113	95	47	3766	215	61	746	93	45	23	148	246
Gastrodia_sesamoides	-35.1518	173.468		225	149	77	47	2875	238	114	1872	212	113	21	370	618
Gastrodia_sesamoides	-41.8389	171.78		270	111	80	46	3120	198	106	2517	239	137	14	502	642
Gastrodia_sesamoides	-35.2128	173.052		2	161	76	48	2770	247	126	1236	145	71	25	226	424
Gastrodia_sesamoides	-40.51	175.19		18	134	84	47	3211	228	99	932	98	58	15	202	269
Gastrodia_sesamoides	-40.5952	175.181		16	134	84	46	3223	228	99	981	102	59	15	211	281
Gastrodia_sesamoides	-41.3967	174.032		142	123	92	47	3455	221	77	1086	114	54	17	216	320
Gastrodia_sesamoides	-36.5869	175.52		58	150	85	47	3204	242	109	1958	227	124	22	427	645
Gastrodia_sesamoides	-38.1572	176.265		309	127	94	47	3569	230	80	1534	160	107	12	351	441
Gastrodia_sesamoides	-35.62	148.12		1014	104	122	44	5304	256	45	1360	172	56	31	220	464
Gastrodia_sesamoides	-33.6833	151.217		147	168	97	48	3799	260	212	1306	158	66	28	382	290
Gastrodia_sesamoides	-36.35	148.55		1202	86	118	46	4788	225	55	1261	137	66	20	239	360
Gastrodia_sesamoides	-35.8707	136.879		214	143	66	46	2630	225	111	762	136	17	62	69	321
Gastrodia_sesamoides	-37.5801	140.504		119	136	104	50	3288	253	94	831	121	21	47	87	341
Gastrodia_sesamoides	-40.0842	148.106		177	126	78	48	2856	214	98	866	98	43	23	153	271
Gastrodia_sesamoides	-40.0333	144.083		107	128	65	48	2419	205	99	1066	146	38	39	142	404
Gastrodia_sesamoides	-41.5667	146.4		283	107	96	49	3236	213	70	1173	158	52	34	175	422
Gastrodia_sesamoides	-37.6833	149.233		87	146	82	46	3225	238	112	1011	107	63	16	198	293
Gastrodia_sesamoides	-37.1332	142.514		373	128	120	49	4190	271	81	761	97	33	35	108	267
Gastrodia_sesamoides	-37.3	142.35		407	124	118	50	4019	263	79	797	102	33	34	111	276
Gastrodia_sesamoides	-32.0167	151.458		1454	100	107	47	4437	215	152	1355	162	80	20	426	299
Gastrodia_sesamoides	-37.85	145.333		198	137	102	48	3796	258	111	1005	103	55	18	180	271
Gastrodia_sesamoides	-36.8994	147.312		1521	65	102	43	4733	201	10	1495	165	65	25	260	454
Gastrodia_sesamoides	-35.8306	137.091		219	143	69	47	2727	227	110	773	134	19	58	76	353
Gastrodia_sesamoides	-42.932	147.334		200	113	89	50	3014	209	79	837	87	53	15	166	232
Gastrodia_sesamoides	-42.5653	147.818		167	117	95	52	2993	212	77	719	74	49	14	152	199
Gastrodia_sesamoides	-42.9	147.25		319	104	90	50	3061	203	70	947	102	58	16	185	268
Gastrodia_sesamoides	-37.3	142.35		407	124	118	50	4019	263	79	797	102	33	34	111	276
Gastrodia_sesamoides	-35.7167	149.683		751	118	123	48	4555	250	174	993	109	57	16	263	224
Gastrodia_sesamoides	-40.3797	148.133		193	124	79	48	2838	212	96	842	94	41	23	146	263
Gastrodia_sesamoides	-34.5833	150.55		734	128	103	46	4125	239	177	1693	206	83	26	466	406
Gastrodia_sesamoides	-35.7197	148.996		1024	101	132	47	5008	249	69	821	91	51	16	196	191
Gastrodia_sesamoides	-35.0978	150.383		308	149	99	48	3807	251	181	1253	146	68	23	336	278
Gastrodia_sesamoides	-38.05	145.6		61	141	104	49	3637	260	117	920	97	49	20	162	246
Gastrodia_sesamoides	-42.6667	148.067		92	121	88	53	2761	207	84	769	80	51	15	160	216
Gastrodia_sesamoides	-36.1833	150.067		88	155	87	47	3390	243	186	1016	127	49	26	319	218
Gastrodia_sesamoides	-41.8	146.233		803	74	89	48	3181	181	38	1697	207	71	29	256	562
Gastrodia_sesamoides	-28.7	151.8		887	148	127	49	4710	270	205	814	102	42	31	296	142
Gastrodia_sesamoides	-37.8333	145.35		271	133	103	47	3863	256	107	1095	113	58	20	190	301
Gastrodia_sesamoides	-37.8333	145.35		271	133	103	47	3863	256	107	1095	113	58	20	190	301
Gastrodia_sesamoides	-35.4667	148.767		1335	85	115	44	5134	229	28	1258	151	71	23	234	387
Gastrodia_sesamoides	-37.1	147.6		703	108	123	49	4386	247	104	766	81	46	16	161	192
Gastrodia_sesamoides	-36.75	147.167		425	130	126	47	4977	282	76	1236	159	52	31	198	424
Gastrodia_sesamoides	-33.55	150.417		690	134	113	47	4519	254	186	1288	177	58	34	452	233
Gastrodia_sesamoides	-30.05	151.5		1124	128	129	49	4810	256	187	834	112	41	29	290	159
Gastrodia_sesamoides	-32.1	152.383		13	180	107	50	3774	276	224	1237	180	56	35	367	244
Gastrodia_sesamoides	-33.45	149.817		1155	107	111	45	4758	238	167	1002	104	65	14	283	247
Gastrodia_sesamoides	-30.4833	152.417		731	148	117	50	4155	257	195	1417	209	47	44	545	206
Gastrodia_sesamoides	-30.4122	151.637		1179	123	125	49	4702	248	181	828	118	42	33	306	150
Gastrodia_sesamoides	-37.85	145.317		198	137	102	48	3796	258	111	1005	103	55	18	180	271
Gastrodia_sesamoides	-36.0333	148.483		1482	73	99	41	4945	206	16	1600	203	66	30	257	533
Gastrodia_sesamoides	-41.6333	147.967		302	112	99	52	3082	213	72	705	76	41	16	135	203
Gastrodia_sesamoides	-31.9333	151.4		1373	105	111	47	4497	223	157	1264	154	76	20	402	276
Gastrodia_sesamoides	-37.9	145.317		217	136	101	48	3759	255	110	1027	106	55	18	184	277
Gastrodia_sesamoides	-32	151.433		1478	99	107	46	4464	215	151	1352	161	81	20	423	300
Auxopus macranthus	4.16667	9.23333		1540	163	85	77	800	223	151	2622	454	32	62	436	1194
Auxopus macranthus	-0.81333	10.4958		48	262	92	71	1138	323	265	2051	379	5	69	698	30
Auxopus macranthus	-0.78389	10.4914		53	261	91	70	1136	323	265	2053	381	5	69	699	31
Auxopus macranthus	-0.78278	10.4767		53	261	91	70	1136	323	265	2053	381	5	69	699	31
Auxopus macranthus	7.67417	-0.39472		93	275	109	68	1245	360	259	1272	207	8	65	203	505
Auxopus macranthus	6.03333	-0.45		178	258	92	76	1012	323	261	1481	237	30	48	361	320
Auxopus macranthus	5.45	-0.96667		80	263	74	74	983	317	268	1325	246	31	55	309	239
Auxopus macranthus	2.31667	9.85		27	252	79	74	803	307	246	2637	471	80	58	589	646
Auxopus macranthus	3.03333	13.8167		586	235	102	80	527	303	235	1614	276	34	52	505	441
Auxopus macranthus	6.33333	5.26667		57	265	85	74	1056	328	249	2089	351	12	66	327	909
Auxopus macranthus	3.03333	13.8167		586	235	102	80	527	303	235	1614	276	34	52	505	441
Auxopus macranthus	2.31667	9.85		27	252	79	74	803	307	246	2637	471	80	58	589	646
Auxopus macranthus	-6.15	23.6		597	255	118	78	362	327	254	1505	232	9	58	428	62
Auxopus macranthus	6.41667	5.46667		78	263	89	73	1069	329	247	1953	323	9	66	310	869
Galeola_lindleyana	25.7667	98.6244		2498	128	110	48	4297	212	176	1403	287	13	81	777	68
Galeola_lindleyana	27.6306	98.645		2811	104	104	44	4809	204	161	1123	241	10	82	633	49
Galeola_lindleyana	26.0097	98.6322		2387	137	110	48	4343	222	186	1432	296	13	81	796	71
Galeola_lindleyana	27.1644	98.7825		3220	84	105	45	4663	179	139	1093	239	9	84	624	46
Galeola_lindleyana	26.4736	98.8156		2339	137	109	47	4431	226	188	1383	284	13	80	768	69
Galeola_lindleyana	26.9017	98.8692		1628	170	107	46	4531	261	219	1587	300	16	74	844	90
Galeola_lindleyana	27.6292	98.6747		2415	126	106	44	4765	225	181	1260	266	10	82	712	54
Galeola_lindleyana	28.2627	103.572		1402	137	93	34	6025	266	208	900	174	10	79	491	35
Galeola_lindleyana	25.6017	110.586		237	186	80	27	7435	328	224	1611	296	49	57	587	190
Galeola_lindleyana	25.8419	98.8577		1084	195	110	47	4396	284	241	1517	263	18	66	752	99
Galeola_lindleyana	25.0206	98.49		1657	155	114	49	4332	239	201	1488	289	18	78	813	71
Galeola_lindleyana	30.0234	108.185		829	149	73	25	7305	297	220	1400	208	24	57	545	82
Galeola_lindleyana	28.6854	103.676		974	149	86	31	6376	285	225	1037	215	12	82	571	41
Galeola_lindleyana	25.7421	110.04		798	156	81	29	7105	291	225	1609	290	47	57	612	181
Galeola_lindleyana	22.9836	103.688		1471	170	77	40	4258	254	216	1583	330	15	81	865	69
Galeola_lindleyana	22.7922	103.087		1057	201	97	48	3748	288	241	1329	284	11	87	784	51
Galeola_lindleyana	23.4375	104.672		1544	162	86	40	4619	254	213	1237	258	13	82	686	48
Galeola_lindleyana	24.5804	99.9285		1709	169	113	48	4079	260	213	1063	208	14	82	586	50
Galeola_lindleyana	27.8014	98.5686		2796	104	105	44	4875	207	162	1098	236	9	82	618	46
Galeola_lindleyana	2.90637	98.4648		1649	178	101	89	292	235	176	2169	256	70	33	609	373
Galeola_lindleyana	3.2774	98.5207		1121	208	99	90	269	264	205	2533	288	111	26	654	683
Didymoplexis_pallens	3.08333	97.4167		76	266	96	88	406	323	262	2926	342	156	26	713	819
Didymoplexis_pallens	26.645	128.178		120	218	56	30	4527	307	271	2237	290	116	30	672	372
Didymoplexis_pallens	-5.76804	112.67		219	259	67	83	375	303	255	2467	457	40	62	376	1032
Didymoplexis_pallens	-19.0815	-169.824		60	246	57	61	1276	295	262	2059	286	101	35	768	344
Didymoplexis_pallens	14.1009	99.4188		52	274	107	54	1969	371	273	1281	274	7	81	265	69
Didymoplexis_pallens	-8.47476	127.141		401	249	84	67	1097	311	250	1704	273	7	63	491	263
Didymoplexis_pallens	19.0519	104.616		523	224	92	49	3185	301	253	1526	303	3	89	702	36
Didymoplexis_pallens	22.1958	120.684		51	244	72	48	2807	310	275	2397	568	25	99	1509	94
Didymoplexis_pallens	22.0578	120.74		26	247	70	48	2739	311	276	2351	552	28	99	1473	95
Didymoplexis_pallens	-9	142.083		22	265	74	72	881	319	271	1556	235	33	61	528	154
Didymoplexis_pallens	21.9642	120.797		124	243	69	50	2601	304	269	2502	565	33	93	1476	137
Didymoplexis_pallens	-16.2	125.4		418	262	113	56	2678	347	279	1094	300	2	116	501	17
Didymoplexis_pallens	-13.8319	131.185		46	275	132	58	2465	374	287	1215	289	1	106	351	6
Didymoplexis_pallens	-12.9112	131.651		17	275	120	58	2056	364	284	1338	320	2	102	379	8
Didymoplexis_pallens	-11.5864	130.652		44	270	94	63	1384	331	277	1790	386	3	99	508	11
Didymoplexis_pallens	-12.0964	134.194		17	270	96	60	1816	337	281	1243	302	0	111	514	2
Didymoplexis_pallens	-17.9671	146		18	240	92	54	2773	313	268	2785	554	55	80	1270	203
Didymoplexis_pallens	-16.9	145.6		460	224	93	57	2449	300	249	2157	432	41	80	998	177
Didymoplexis_pallens	-15.9	145.2		554	229	92	60	2170	303	249	1702	373	21	92	880	89
Didymoplexis_pallens	-12.9	143.3		25	260	83	61	1627	324	273	1863	405	15	94	602	96
Didymoplexis_pallens	-9.4	142.7		8	267	70	71	928	320	272	1212	211	14	69	428	97
Didymoplexis_pallens	-16	125.3		355	265	109	57	2497	346	280	1159	321	2	118	523	17
Aphyllorchis_montana	15.3403	107.674		1149	204	97	58	1935	278	216	2815	642	20	87	676	76
Aphyllorchis_montana	25.2883	98.8125		1225	184	114	48	4365	273	230	1357	250	18	72	709	77
Aphyllorchis_montana	3.99685	115.627		1277	204	72	88	240	246	204	2839	315	188	13	693	713
Aphyllorchis_montana	3.46014	97.6537		1413	194	101	87	323	252	191	2186	270	77	34	637	364
Aphyllorchis_montana	3.95	114.783		175	263	71	91	242	304	262	3779	391	236	15	927	879
Aphyllorchis_montana	18.7885	98.9224		411	253	120	51	2491	357	266	1141	233	6	83	323	29
Aphyllorchis_montana	3.41667	97.6667		1607	183	101	87	318	241	181	2171	266	75	34	634	362
Aphyllorchis_montana	27.5	91.52		1932	152	114	45	4841	251	207	1795	399	5	96	1082	25
Aphyllorchis_montana	18.533	98.566		1233	222	123	51	2291	332	225	991	185	10	76	292	39
Aphyllorchis_montana	22.8835	79.6162		475	246	129	40	4957	408	261	1134	341	7	131	127	37
Aphyllorchis_montana	7.60809	80.7047		579	242	88	69	954	307	234	2169	361	69	54	454	760
Aphyllorchis_montana	24.7353	121.426		1529	142	66	38	3833	221	186	2663	383	110	42	1044	368
Aphyllorchis_montana	18.83	98.9		1246	216	122	52	2362	322	222	1045	180	9	74	308	37
Aphyllorchis_montana	22.0107	100.8		637	228	120	53	3257	328	259	1262	239	15	76	559	59
Aphyllorchis_montana	18.2526	109.512		34	257	66	45	2670	319	271	1337	266	9	84	457	33
Aphyllorchis_montana	23.2501	111.266		87	222	87	35	5748	336	278	1405	238	34	64	598	134
Aphyllorchis_montana	24.7353	121.426		1529	142	66	38	3833	221	186	2663	383	110	42	1044	368
